# Supplementary material for: N,1-Bis(4-chloro-2-methyl­benz­yl)-3-methyl-2-oxo-1,2,3,4-tetra­hydro­quinoline-3-carboxamide
Source: Acta Crystallogr Sect E Struct Rep Online. 2009 Nov 14;65(Pt 12):o3090. doi: 10.1107/S1600536809046765 (PMC2971892; doi:10.1107/S1600536809046765)
Supplement: Supplementary file 1 [file e-65-o3090-sup1.cif]

##############################################################################
###                                                                        ###
###        Electronic paper (Acta Crystallographica Section E)             ###
###                                                                        ###
##############################################################################
#                                                                            #
# This CIF contains the data in a paper accepted for publication in Acta     #
# Crystallographica Section E. It conforms to the requirements of Notes      #
# for Authors for Section E, and has been peer reviewed under the auspices   #
# of the IUCr Commission on Journals.                                        #
#                                                                            #
# Full details of the Crystallographic Information File format               #
# are given in the paper "The Crystallographic Information File (CIF):       #
# a New Standard Archive File for Crystallography" by S. R. Hall, F. H.      #
# Allen and I. D. Brown [Acta Cryst. (1991), A47, 655-685].                  #
#                                                                            #
# The current version of the core CIF dictionary is obtainable from          #
# ftp://ftp.iucr.org/pub/cif_core.dic. The current version number is 2.4.    #
#                                                                            #
# Software is freely available for graphical display of the structure(s) in  #
# this CIF.  For information consult the CIF home page http://www.iucr.org/  #
# cif/home.html                                                              #
#                                                                            #
# This file may be used for bona fide research purposes within the           #
# scientific community so long as proper attribution is given to the journal # 
# article from which it was obtained.                                        #
#                                                                            #
##############################################################################
                                             
data_global
_audit_creation_method     SHELXTL-V6.14
_journal_date_recd_electronic     2009-10-27
_journal_date_accepted     2009-11-05
_journal_name_full     'Acta Crystallographica, Section E'
_journal_year     2009
_journal_volume     65
_journal_issue     12
_journal_page_first     o3090
_journal_page_last     o3090
_journal_paper_category     QO
_journal_coeditor_code     PV2230
_publ_contact_author_name
;
 Dr. Lough, Alan J.
;
_publ_contact_author_address
;
 Department of Chemistry
 University of Toronto
 Toronto
 Ontario
 Canada, M5S 3H6
;
_publ_contact_author_email     alough@chem.utoronto.ca
_publ_contact_author_fax     '416 978 8775'
_publ_contact_author_phone     '416 978 6275'
_publ_section_title
;\
<i>N</i>,1-Bis(4-chloro-2-methylbenzyl)-3-methyl-2-oxo-1,2,3,4-\
tetrahydroquinoline-3-carboxamide
;
loop_
    _publ_author_name
    _publ_author_address
    'Porosa, Lukasz'
;
Department of Chemistry and Biology,
Ryerson University,
Toronto, Ontario, Canada M5B 2K3
;
    'Viirre, Russell D.'
;
Department of Chemistry and Biology,
Ryerson University,
Toronto, Ontario, Canada M5B 2K3
;
    'Lough, Alan J.'
;
Department of Chemistry,
University of Toronto,
80 St. George St.
Toronto, Ontario, Canada M5B 2K3
;
data_I
_chemical_name_systematic
;
<i>N</i>,1-Bis(4-chloro-2-methylbenzyl)-3-methyl-2-oxo-1,2,3,4-
tetrahydroquinoline-3-carboxamide
;
_chemical_name_common     ?
_chemical_formula_moiety     'C27 H26 Cl2 N2 O2'
_chemical_formula_sum     'C27 H26 Cl2 N2 O2'
_chemical_formula_iupac     'C27 H26 Cl2 N2 O2'
_chemical_formula_weight     481.40
_chemical_melting_point     ?
_symmetry_cell_setting     Triclinic
_symmetry_space_group_name_H-M     'P -1'
_symmetry_space_group_name_Hall     '-P 1'
loop_
    _symmetry_equiv_pos_as_xyz
    'x, y, z'
    '-x, -y, -z'
_cell_length_a     10.1394(6)
_cell_length_b     10.7095(6)
_cell_length_c     12.2542(4)
_cell_angle_alpha     82.084(3)
_cell_angle_beta     71.403(3)
_cell_angle_gamma     66.519(2)
_cell_volume     1156.66(10)
_cell_formula_units_Z     2
_cell_measurement_reflns_used     10842
_cell_measurement_theta_min     2.6
_cell_measurement_theta_max     27.5
_cell_measurement_temperature     150.0(10)
_exptl_crystal_description     'block'
_exptl_crystal_colour     'colourless'
_exptl_crystal_size_max     0.20
_exptl_crystal_size_mid     0.12
_exptl_crystal_size_min     0.10
_exptl_crystal_density_diffrn     1.382
_exptl_crystal_density_meas     ?
_exptl_crystal_density_method     'not measured'
_exptl_crystal_F_000     504
_exptl_absorpt_coefficient_mu     0.309
_exptl_absorpt_correction_type     'multi-scan'
_exptl_absorpt_process_details
;
from symmetry-related measurements (SORTAV; Blessing, 1995)
;
_exptl_absorpt_correction_T_min     0.670
_exptl_absorpt_correction_T_max     0.974
_exptl_special_details
;
^1^H NMR [400 MHz, CDCl3] \d~H~
7.31--6.94 (m, 8H), 6.78 (dd, J = 2 Hz, J = 8 Hz, 1H), 6.63 (dd, J = 8 Hz, J =
14 Hz, 2H), 5.07--4.91 (m, 2H), 4.35 (d, J = 6 Hz, 2H), 3.52 (d, J = 16 Hz,
1H), 3.09 (d, J = 16 Hz, 1H), 2.36 (s, 3H), 2.15 (s, 3H), 1.57 (s, 3H). HRMS
(EI-TOF) calculated for C~27~H~27~N~2~O~2~ (<i>M</i> + H)+ 481.1450; observed
481.1426. HPLC (Chiralcel OD---H column, eluting with 0.65 ml/min 10%
i-PrOH:hexanes), tR minor = 20.8 min (peak area = 181909), tR major = 24.5 min
(peak area = 9489431), enantiomer ratio = 98:2, 96% ee.
;
_diffrn_ambient_temperature     150.0(10)
_diffrn_radiation_type     MoK\a
_diffrn_radiation_wavelength     0.71073
_diffrn_radiation_source     'fine-focus sealed tube'
_diffrn_radiation_monochromator     graphite
_diffrn_measurement_device_type     'Nonius KappaCCD'
_diffrn_measurement_method     '\f scans and \w scans with \k offsets'
_diffrn_detector_area_resol_mean     9
_diffrn_reflns_number     10842
_diffrn_reflns_av_R_equivalents     0.0667
_diffrn_reflns_av_sigmaI/netI     0.0883
_diffrn_reflns_theta_min     2.57
_diffrn_reflns_theta_max     27.50
_diffrn_reflns_theta_full     25.24
_diffrn_measured_fraction_theta_max     0.975
_diffrn_measured_fraction_theta_full     0.993
_diffrn_reflns_limit_h_min     -12
_diffrn_reflns_limit_h_max     13
_diffrn_reflns_limit_k_min     -13
_diffrn_reflns_limit_k_max     13
_diffrn_reflns_limit_l_min     -15
_diffrn_reflns_limit_l_max     15
_diffrn_standards_number     0
_diffrn_standards_interval_count     ?
_diffrn_standards_interval_time     ?
_diffrn_standards_decay_%     ?
_refine_special_details
;
Refinement of <i>F</i>^2^ against ALL reflections. The weighted <i>R</i>-factor
<i>wR</i> and goodness of fit <i>S</i> are based on <i>F</i>^2^, conventional
<i>R</i>-factors <i>R</i> are based on <i>F</i>, with <i>F</i> set to zero for
negative <i>F</i>^2^. The threshold expression of <i>F</i>^2^ >
\s(<i>F</i>^2^) is used only for calculating <i>R</i>-factors(gt) <i>etc</i>.
and is not relevant to the choice of reflections for refinement.
<i>R</i>-factors based on <i>F</i>^2^ are statistically about twice as large
as those based on <i>F</i>, and <i>R</i>- factors based on ALL data will be
even larger.
;
_reflns_number_total     5170
_reflns_number_gt     2859
_reflns_threshold_expression     I>2\s(I)
_refine_ls_structure_factor_coef     Fsqd
_refine_ls_matrix_type     full
_refine_ls_R_factor_all     0.1321
_refine_ls_R_factor_gt     0.0640
_refine_ls_wR_factor_gt     0.1500
_refine_ls_wR_factor_ref     0.1840
_refine_ls_goodness_of_fit_ref     1.019
_refine_ls_restrained_S_all     1.019
_refine_ls_number_reflns     5170
_refine_ls_number_parameters     301
_refine_ls_number_restraints     0
_refine_ls_hydrogen_treatment     constr
_refine_ls_weighting_scheme     calc
_refine_ls_weighting_details
         'calc w=1/[\s^2^(Fo^2^)+(0.0886P)^2^+0.0727P] where P=(Fo^2^+2Fc^2^)/3'
_atom_sites_solution_hydrogens     geom
_atom_sites_solution_primary     direct
_atom_sites_solution_secondary     difmap
_refine_ls_shift/su_max     0.001
_refine_ls_shift/su_mean     0.000
_refine_diff_density_max     0.416
_refine_diff_density_min     -0.304
_refine_ls_extinction_method     none
_refine_ls_extinction_coef     ?
loop_
    _atom_type_symbol
    _atom_type_description
    _atom_type_scat_dispersion_real
    _atom_type_scat_dispersion_imag
    _atom_type_scat_source
    'C' 'C' 0.0033 0.0016
                         'International Tables Vol C Tables 4.2.6.8 and 6.1.1.4'
    'H' 'H' 0.0000 0.0000
                         'International Tables Vol C Tables 4.2.6.8 and 6.1.1.4'
    'Cl' 'Cl' 0.1484 0.1585
                         'International Tables Vol C Tables 4.2.6.8 and 6.1.1.4'
    'N' 'N' 0.0061 0.0033
                         'International Tables Vol C Tables 4.2.6.8 and 6.1.1.4'
    'O' 'O' 0.0106 0.0060
                         'International Tables Vol C Tables 4.2.6.8 and 6.1.1.4'
_computing_data_collection     'COLLECT (Nonius, 2002)'
_computing_cell_refinement     'DENZO-SMN (Otwinowski & Minor, 1997)'
_computing_data_reduction     'DENZO-SMN (Otwinowski & Minor, 1997)'
_computing_structure_solution     'SIR92 (Altomare <i>et al.</i>,  1994)'
_computing_structure_refinement     'SHELXTL (Sheldrick, 2008)'
_computing_molecular_graphics     'PLATON (Spek, 2009)'
_computing_publication_material     'SHELXTL (Sheldrick, 2008)'
loop_
    _atom_site_type_symbol
    _atom_site_label
    _atom_site_fract_x
    _atom_site_fract_y
    _atom_site_fract_z
    _atom_site_U_iso_or_equiv
    _atom_site_adp_type
    _atom_site_calc_flag
    _atom_site_refinement_flags
    _atom_site_occupancy
    _atom_site_disorder_assembly
    _atom_site_disorder_group
    Cl Cl1 0.21891(11) 0.99149(9) 1.07942(7) 0.0631(3) Uani d . 1 . .
    Cl Cl2 0.43748(10) 0.28380(10) -0.14948(6) 0.0707(3) Uani d . 1 . .
    O O1 0.4463(2) 0.5129(2) 0.39762(16) 0.0514(6) Uani d . 1 . .
    O O2 0.0270(2) 0.8179(2) 0.61445(16) 0.0507(6) Uani d . 1 . .
    N N1 0.2188(3) 0.5470(2) 0.37995(18) 0.0405(6) Uani d . 1 . .
    N N2 0.2249(3) 0.6438(2) 0.65164(18) 0.0424(6) Uani d . 1 . .
    H H1N 0.3172 0.5853 0.6235 0.051 Uiso calc R 1 . .
    C C1 0.3161(4) 0.5882(3) 0.4071(2) 0.0408(7) Uani d . 1 . .
    C C2 0.2518(3) 0.7334(3) 0.4536(2) 0.0405(7) Uani d . 1 . .
    C C3 0.1526(3) 0.8275(3) 0.3812(2) 0.0430(7) Uani d . 1 . .
    H H3A 0.1013 0.9195 0.4152 0.052 Uiso calc R 1 . .
    H H3B 0.2167 0.8351 0.3025 0.052 Uiso calc R 1 . .
    C C4 0.0378(3) 0.7782(3) 0.3742(2) 0.0411(7) Uani d . 1 . .
    C C5 -0.1028(4) 0.8655(3) 0.3656(2) 0.0497(8) Uani d . 1 . .
    H H5A -0.1286 0.9611 0.3659 0.060 Uiso calc R 1 . .
    C C6 -0.2068(4) 0.8164(4) 0.3567(2) 0.0548(9) Uani d . 1 . .
    H H6A -0.3029 0.8779 0.3516 0.066 Uiso calc R 1 . .
    C C7 -0.1698(4) 0.6789(4) 0.3551(2) 0.0474(8) Uani d . 1 . .
    H H7A -0.2405 0.6453 0.3482 0.057 Uiso calc R 1 . .
    C C8 -0.0307(4) 0.5881(3) 0.3635(2) 0.0453(8) Uani d . 1 . .
    H H8A -0.0058 0.4928 0.3619 0.054 Uiso calc R 1 . .
    C C9 0.0724(3) 0.6375(3) 0.3742(2) 0.0392(7) Uani d . 1 . .
    C C10 0.3780(3) 0.7793(3) 0.4494(2) 0.0474(8) Uani d . 1 . .
    H H10A 0.3347 0.8697 0.4836 0.071 Uiso calc R 1 . .
    H H10B 0.4370 0.7834 0.3692 0.071 Uiso calc R 1 . .
    H H10C 0.4433 0.7143 0.4928 0.071 Uiso calc R 1 . .
    C C11 0.1555(3) 0.7353(3) 0.5808(2) 0.0411(7) Uani d . 1 . .
    C C12 0.1485(4) 0.6406(3) 0.7743(2) 0.0430(7) Uani d . 1 . .
    H H12A 0.1870 0.5458 0.8029 0.052 Uiso calc R 1 . .
    H H12B 0.0400 0.6670 0.7844 0.052 Uiso calc R 1 . .
    C C13 0.1659(3) 0.7323(3) 0.8486(2) 0.0391(7) Uani d . 1 . .
    C C14 0.2568(3) 0.8058(3) 0.8039(2) 0.0436(8) Uani d . 1 . .
    H H14A 0.3098 0.7996 0.7242 0.052 Uiso calc R 1 . .
    C C15 0.2724(4) 0.8887(3) 0.8728(3) 0.0475(8) Uani d . 1 . .
    H H15A 0.3325 0.9413 0.8407 0.057 Uiso calc R 1 . .
    C C16 0.1988(4) 0.8925(3) 0.9887(3) 0.0448(8) Uani d . 1 . .
    C C17 0.1071(4) 0.8214(3) 1.0353(2) 0.0443(8) Uani d . 1 . .
    H H17A 0.0565 0.8265 1.1155 0.053 Uiso calc R 1 . .
    C C18 0.0882(3) 0.7424(3) 0.9662(2) 0.0409(7) Uani d . 1 . .
    C C19 -0.0146(4) 0.6665(4) 1.0202(3) 0.0611(10) Uani d . 1 . .
    H H19A -0.0770 0.7029 1.0969 0.092 Uiso calc R 1 . .
    H H19B 0.0457 0.5696 1.0270 0.092 Uiso calc R 1 . .
    H H19C -0.0793 0.6777 0.9719 0.092 Uiso calc R 1 . .
    C C20 0.2704(4) 0.4028(3) 0.3528(2) 0.0426(7) Uani d . 1 . .
    H H20A 0.1903 0.3687 0.3957 0.051 Uiso calc R 1 . .
    H H20B 0.3596 0.3506 0.3801 0.051 Uiso calc R 1 . .
    C C21 0.3107(3) 0.3756(3) 0.2262(2) 0.0353(7) Uani d . 1 . .
    C C22 0.3173(3) 0.4763(3) 0.1428(2) 0.0443(8) Uani d . 1 . .
    H H22A 0.2943 0.5657 0.1655 0.053 Uiso calc R 1 . .
    C C23 0.3568(3) 0.4491(3) 0.0266(2) 0.0454(8) Uani d . 1 . .
    H H23A 0.3613 0.5185 -0.0301 0.055 Uiso calc R 1 . .
    C C24 0.3888(3) 0.3208(3) -0.0038(2) 0.0441(8) Uani d . 1 . .
    C C25 0.3860(3) 0.2177(3) 0.0767(2) 0.0454(8) Uani d . 1 . .
    H H25A 0.4117 0.1284 0.0523 0.054 Uiso calc R 1 . .
    C C26 0.3458(3) 0.2435(3) 0.1934(2) 0.0387(7) Uani d . 1 . .
    C C27 0.3438(4) 0.1298(3) 0.2814(3) 0.0522(8) Uani d . 1 . .
    H H27A 0.3800 0.0437 0.2417 0.078 Uiso calc R 1 . .
    H H27B 0.2409 0.1496 0.3314 0.078 Uiso calc R 1 . .
    H H27C 0.4092 0.1224 0.3280 0.078 Uiso calc R 1 . .
loop_
    _atom_site_aniso_label
    _atom_site_aniso_U_11
    _atom_site_aniso_U_22
    _atom_site_aniso_U_33
    _atom_site_aniso_U_12
    _atom_site_aniso_U_13
    _atom_site_aniso_U_23
    Cl1 0.0762(7) 0.0576(6) 0.0658(5) -0.0194(5) -0.0375(5) -0.0109(4)
    Cl2 0.0653(6) 0.0933(7) 0.0363(4) -0.0069(5) -0.0133(4) -0.0228(4)
    O1 0.0427(14) 0.0520(14) 0.0461(12) 0.0041(11) -0.0187(10) -0.0131(10)
    O2 0.0403(13) 0.0555(14) 0.0385(11) -0.0003(11) -0.0087(9) -0.0066(9)
    N1 0.0423(15) 0.0379(14) 0.0337(12) -0.0024(12) -0.0141(11) -0.0091(10)
    N2 0.0396(14) 0.0446(15) 0.0334(12) -0.0037(12) -0.0110(10) -0.0071(10)
    C1 0.045(2) 0.0413(18) 0.0271(14) -0.0046(16) -0.0121(13) -0.0058(12)
    C2 0.0418(18) 0.0402(17) 0.0308(14) -0.0047(14) -0.0098(12) -0.0083(12)
    C3 0.0456(19) 0.0413(18) 0.0332(15) -0.0070(15) -0.0096(13) -0.0066(12)
    C4 0.0429(19) 0.0440(19) 0.0269(14) -0.0046(15) -0.0116(12) -0.0037(12)
    C5 0.051(2) 0.0443(19) 0.0386(16) 0.0018(16) -0.0163(14) -0.0055(13)
    C6 0.0394(19) 0.074(3) 0.0366(16) -0.0004(18) -0.0167(14) -0.0091(15)
    C7 0.044(2) 0.061(2) 0.0354(15) -0.0155(18) -0.0116(13) -0.0064(14)
    C8 0.050(2) 0.050(2) 0.0308(14) -0.0141(17) -0.0097(13) -0.0054(12)
    C9 0.0388(18) 0.0443(19) 0.0255(13) -0.0053(15) -0.0083(12) -0.0069(12)
    C10 0.0461(19) 0.053(2) 0.0396(16) -0.0152(16) -0.0089(13) -0.0086(13)
    C11 0.0432(19) 0.0417(18) 0.0369(15) -0.0083(15) -0.0149(13) -0.0115(13)
    C12 0.0493(19) 0.0435(18) 0.0362(15) -0.0140(15) -0.0160(13) -0.0026(12)
    C13 0.0329(17) 0.0429(17) 0.0357(15) -0.0049(14) -0.0137(12) -0.0021(12)
    C14 0.0375(18) 0.053(2) 0.0361(15) -0.0120(16) -0.0111(13) -0.0019(13)
    C15 0.0445(19) 0.054(2) 0.0483(18) -0.0209(16) -0.0182(14) 0.0041(14)
    C16 0.0471(19) 0.0397(18) 0.0481(17) -0.0055(16) -0.0259(15) -0.0072(13)
    C17 0.051(2) 0.0436(18) 0.0330(15) -0.0102(16) -0.0142(13) -0.0029(13)
    C18 0.0430(18) 0.0399(18) 0.0361(15) -0.0122(15) -0.0124(13) 0.0027(12)
    C19 0.074(3) 0.075(3) 0.0436(18) -0.039(2) -0.0172(16) 0.0029(16)
    C20 0.0511(19) 0.0363(17) 0.0345(14) -0.0058(15) -0.0161(13) -0.0062(12)
    C21 0.0289(16) 0.0395(17) 0.0326(14) -0.0075(13) -0.0088(11) -0.0022(12)
    C22 0.0501(19) 0.0404(18) 0.0349(15) -0.0083(15) -0.0110(13) -0.0076(13)
    C23 0.0410(18) 0.054(2) 0.0331(15) -0.0115(16) -0.0091(13) 0.0000(13)
    C24 0.0327(17) 0.059(2) 0.0344(15) -0.0081(15) -0.0097(12) -0.0116(14)
    C25 0.0397(18) 0.0457(19) 0.0499(18) -0.0116(15) -0.0105(14) -0.0184(14)
    C26 0.0295(16) 0.0445(19) 0.0399(15) -0.0111(14) -0.0069(12) -0.0098(13)
    C27 0.056(2) 0.0424(19) 0.0528(19) -0.0165(17) -0.0097(15) -0.0045(14)
_geom_special_details
;
All e.s.d.'s (except the e.s.d. in the dihedral angle between two l.s. planes)
are estimated using the full covariance matrix. The cell e.s.d.'s are taken
into account individually in the estimation of e.s.d.'s in distances, angles
and torsion angles; correlations between e.s.d.'s in cell parameters are only
used when they are defined by crystal symmetry. An approximate (isotropic)
treatment of cell e.s.d.'s is used for estimating e.s.d.'s involving l.s.
planes.
;
loop_
    _geom_bond_atom_site_label_1
    _geom_bond_atom_site_label_2
    _geom_bond_site_symmetry_2
    _geom_bond_distance
    _geom_bond_publ_flag
    Cl1 C16 . 1.744(3) ?
    Cl2 C24 . 1.750(3) ?
    O1 C1 . 1.219(3) ?
    O2 C11 . 1.220(3) ?
    N1 C1 . 1.369(4) ?
    N1 C9 . 1.432(4) ?
    N1 C20 . 1.468(4) ?
    N2 C11 . 1.347(4) ?
    N2 C12 . 1.458(3) ?
    N2 H1N . 0.8800 ?
    C1 C2 . 1.539(4) ?
    C2 C3 . 1.526(4) ?
    C2 C10 . 1.528(4) ?
    C2 C11 . 1.551(4) ?
    C3 C4 . 1.486(4) ?
    C3 H3A . 0.9900 ?
    C3 H3B . 0.9900 ?
    C4 C5 . 1.387(4) ?
    C4 C9 . 1.404(4) ?
    C5 C6 . 1.390(5) ?
    C5 H5A . 0.9500 ?
    C6 C7 . 1.369(5) ?
    C6 H6A . 0.9500 ?
    C7 C8 . 1.385(4) ?
    C7 H7A . 0.9500 ?
    C8 C9 . 1.392(4) ?
    C8 H8A . 0.9500 ?
    C10 H10A . 0.9800 ?
    C10 H10B . 0.9800 ?
    C10 H10C . 0.9800 ?
    C12 C13 . 1.519(4) ?
    C12 H12A . 0.9900 ?
    C12 H12B . 0.9900 ?
    C13 C14 . 1.381(4) ?
    C13 C18 . 1.400(4) ?
    C14 C15 . 1.389(4) ?
    C14 H14A . 0.9500 ?
    C15 C16 . 1.375(4) ?
    C15 H15A . 0.9500 ?
    C16 C17 . 1.370(4) ?
    C17 C18 . 1.379(4) ?
    C17 H17A . 0.9500 ?
    C18 C19 . 1.507(4) ?
    C19 H19A . 0.9800 ?
    C19 H19B . 0.9800 ?
    C19 H19C . 0.9800 ?
    C20 C21 . 1.511(3) ?
    C20 H20A . 0.9900 ?
    C20 H20B . 0.9900 ?
    C21 C22 . 1.387(4) ?
    C21 C26 . 1.398(4) ?
    C22 C23 . 1.389(4) ?
    C22 H22A . 0.9500 ?
    C23 C24 . 1.357(4) ?
    C23 H23A . 0.9500 ?
    C24 C25 . 1.379(4) ?
    C25 C26 . 1.390(4) ?
    C25 H25A . 0.9500 ?
    C26 C27 . 1.513(4) ?
    C27 H27A . 0.9800 ?
    C27 H27B . 0.9800 ?
    C27 H27C . 0.9800 ?
loop_
    _geom_angle_atom_site_label_1
    _geom_angle_atom_site_label_2
    _geom_angle_atom_site_label_3
    _geom_angle_site_symmetry_1
    _geom_angle_site_symmetry_3
    _geom_angle
    _geom_angle_publ_flag
    C1 N1 C9 . . 123.4(2) ?
    C1 N1 C20 . . 117.6(2) ?
    C9 N1 C20 . . 119.0(2) ?
    C11 N2 C12 . . 120.7(2) ?
    C11 N2 H1N . . 119.7 ?
    C12 N2 H1N . . 119.7 ?
    O1 C1 N1 . . 121.9(3) ?
    O1 C1 C2 . . 121.4(3) ?
    N1 C1 C2 . . 116.6(3) ?
    C3 C2 C10 . . 111.2(2) ?
    C3 C2 C1 . . 108.0(2) ?
    C10 C2 C1 . . 110.8(2) ?
    C3 C2 C11 . . 109.5(2) ?
    C10 C2 C11 . . 108.2(2) ?
    C1 C2 C11 . . 109.1(2) ?
    C4 C3 C2 . . 112.5(2) ?
    C4 C3 H3A . . 109.1 ?
    C2 C3 H3A . . 109.1 ?
    C4 C3 H3B . . 109.1 ?
    C2 C3 H3B . . 109.1 ?
    H3A C3 H3B . . 107.8 ?
    C5 C4 C9 . . 118.0(3) ?
    C5 C4 C3 . . 122.7(3) ?
    C9 C4 C3 . . 119.3(3) ?
    C4 C5 C6 . . 121.5(3) ?
    C4 C5 H5A . . 119.3 ?
    C6 C5 H5A . . 119.3 ?
    C7 C6 C5 . . 119.5(3) ?
    C7 C6 H6A . . 120.2 ?
    C5 C6 H6A . . 120.2 ?
    C6 C7 C8 . . 120.9(3) ?
    C6 C7 H7A . . 119.6 ?
    C8 C7 H7A . . 119.6 ?
    C7 C8 C9 . . 119.4(3) ?
    C7 C8 H8A . . 120.3 ?
    C9 C8 H8A . . 120.3 ?
    C8 C9 C4 . . 120.7(3) ?
    C8 C9 N1 . . 121.1(3) ?
    C4 C9 N1 . . 118.2(3) ?
    C2 C10 H10A . . 109.5 ?
    C2 C10 H10B . . 109.5 ?
    H10A C10 H10B . . 109.5 ?
    C2 C10 H10C . . 109.5 ?
    H10A C10 H10C . . 109.5 ?
    H10B C10 H10C . . 109.5 ?
    O2 C11 N2 . . 122.7(3) ?
    O2 C11 C2 . . 121.6(3) ?
    N2 C11 C2 . . 115.6(2) ?
    N2 C12 C13 . . 115.5(2) ?
    N2 C12 H12A . . 108.4 ?
    C13 C12 H12A . . 108.4 ?
    N2 C12 H12B . . 108.4 ?
    C13 C12 H12B . . 108.4 ?
    H12A C12 H12B . . 107.5 ?
    C14 C13 C18 . . 118.7(3) ?
    C14 C13 C12 . . 122.1(2) ?
    C18 C13 C12 . . 119.2(3) ?
    C13 C14 C15 . . 121.5(3) ?
    C13 C14 H14A . . 119.2 ?
    C15 C14 H14A . . 119.2 ?
    C16 C15 C14 . . 118.3(3) ?
    C16 C15 H15A . . 120.9 ?
    C14 C15 H15A . . 120.9 ?
    C17 C16 C15 . . 121.5(3) ?
    C17 C16 Cl1 . . 118.5(2) ?
    C15 C16 Cl1 . . 120.0(3) ?
    C16 C17 C18 . . 120.1(3) ?
    C16 C17 H17A . . 119.9 ?
    C18 C17 H17A . . 119.9 ?
    C17 C18 C13 . . 119.8(3) ?
    C17 C18 C19 . . 118.7(3) ?
    C13 C18 C19 . . 121.5(3) ?
    C18 C19 H19A . . 109.5 ?
    C18 C19 H19B . . 109.5 ?
    H19A C19 H19B . . 109.5 ?
    C18 C19 H19C . . 109.5 ?
    H19A C19 H19C . . 109.5 ?
    H19B C19 H19C . . 109.5 ?
    N1 C20 C21 . . 114.2(2) ?
    N1 C20 H20A . . 108.7 ?
    C21 C20 H20A . . 108.7 ?
    N1 C20 H20B . . 108.7 ?
    C21 C20 H20B . . 108.7 ?
    H20A C20 H20B . . 107.6 ?
    C22 C21 C26 . . 119.7(2) ?
    C22 C21 C20 . . 122.0(3) ?
    C26 C21 C20 . . 118.3(2) ?
    C21 C22 C23 . . 121.3(3) ?
    C21 C22 H22A . . 119.4 ?
    C23 C22 H22A . . 119.4 ?
    C24 C23 C22 . . 118.3(3) ?
    C24 C23 H23A . . 120.8 ?
    C22 C23 H23A . . 120.8 ?
    C23 C24 C25 . . 121.9(3) ?
    C23 C24 Cl2 . . 119.3(2) ?
    C25 C24 Cl2 . . 118.8(2) ?
    C24 C25 C26 . . 120.5(3) ?
    C24 C25 H25A . . 119.8 ?
    C26 C25 H25A . . 119.8 ?
    C25 C26 C21 . . 118.3(3) ?
    C25 C26 C27 . . 120.3(3) ?
    C21 C26 C27 . . 121.4(2) ?
    C26 C27 H27A . . 109.5 ?
    C26 C27 H27B . . 109.5 ?
    H27A C27 H27B . . 109.5 ?
    C26 C27 H27C . . 109.5 ?
    H27A C27 H27C . . 109.5 ?
    H27B C27 H27C . . 109.5 ?
loop_
    _geom_hbond_atom_site_label_D
    _geom_hbond_atom_site_label_H
    _geom_hbond_atom_site_label_A
    _geom_hbond_site_symmetry_A
    _geom_hbond_distance_DH
    _geom_hbond_distance_HA
    _geom_hbond_distance_DA
    _geom_hbond_angle_DHA
    N2 H1N O1 2_666 0.88 2.14 2.972(3) 156.9
