# Supplementary material for: N,1-Bis(4-chloro-2-methyl­benz­yl)-3-methyl-2-oxo-1,2,3,4-tetra­hydro­quinoline-3-carboxamide
Source: Acta Crystallogr Sect E Struct Rep Online. 2009 Nov 14;65(Pt 12):o3090. doi: 10.1107/S1600536809046765 (PMC2971892; doi:10.1107/S1600536809046765)
Supplement: Supplementary file 2 [file e-65-o3090-Isup2.hkl]

# 
# h,k,l, Fc-squared, Fo-squared, sigma(Fo-squared) and status flag 
# 
data_I
_shelx_title ' k0961 in P-1' 
_shelx_refln_list_code          4 
_shelx_F_calc_maximum      108.46 
_exptl_crystal_F_000       504.00 
_reflns_d_resolution_high  0.7696 
 
loop_ 
 _symmetry_equiv_pos_as_xyz 
 'x, y, z' 
 '-x, -y, -z' 
 
_cell_length_a    10.1394 
_cell_length_b    10.7095 
_cell_length_c    12.2542 
_cell_angle_alpha  82.084 
_cell_angle_beta   71.403 
_cell_angle_gamma  66.519 
 
_shelx_F_squared_multiplier     1.000 
 
loop_ 
 _refln_index_h 
 _refln_index_k 
 _refln_index_l 
 _refln_F_squared_calc 
 _refln_F_squared_meas 
 _refln_F_squared_sigma 
 _refln_observed_status 
   2   0   0     3937.59     4073.12     99.24 o 
   3   0   0       67.87       89.63      4.24 o 
   4   0   0       17.60       19.46      3.45 o 
   5   0   0      822.38      917.33     40.68 o 
   6   0   0       17.92       21.62      5.23 o 
   7   0   0        6.23        6.91      5.65 o 
   8   0   0       24.63       26.91      7.81 o 
   9   0   0       41.31       62.97      9.61 o 
  10   0   0       19.64        7.78     13.41 o 
  11   0   0        0.20      -16.53     16.97 o 
 -11   1   0        9.90        2.62     13.11 o 
 -10   1   0       24.46       40.44     12.17 o 
  -9   1   0       44.48       35.18      7.90 o 
  -8   1   0        2.09        0.67      4.87 o 
  -7   1   0       30.73       36.73      5.14 o 
  -6   1   0       79.04       76.34      5.65 o 
  -5   1   0        2.06       -5.21      5.21 o 
  -4   1   0      130.44      153.85      8.63 o 
  -3   1   0        0.43        4.72      2.79 o 
  -2   1   0    10970.25    11586.42    322.77 o 
  -1   1   0       36.73       31.07      2.97 o 
   2   1   0     5108.25     5296.74    130.45 o 
   3   1   0     2763.35     2794.57     72.26 o 
   4   1   0      239.92      176.11      8.42 o 
   5   1   0      263.06      269.55     10.53 o 
   6   1   0       21.39        8.51      3.95 o 
   7   1   0      163.26      165.32      9.90 o 
   8   1   0      198.32      210.12     12.53 o 
   9   1   0       38.34       39.33      9.14 o 
  10   1   0        0.15      -12.84     12.84 o 
  11   1   0        1.13       16.87     16.00 o 
 -10   2   0       24.94        3.49     16.16 o 
  -9   2   0       16.09       27.09      8.99 o 
  -8   2   0      244.81      240.58     16.30 o 
  -7   2   0      198.21      209.50     12.22 o 
  -6   2   0       12.30        9.50      3.10 o 
  -5   2   0      198.51      221.53      8.58 o 
  -4   2   0      354.74      382.36     13.39 o 
  -3   2   0        3.18       -0.07      3.27 o 
  -2   2   0      584.16      499.13     20.99 o 
  -1   2   0     1259.66     1388.41     35.26 o 
   0   2   0     5398.03     6036.65    147.07 o 
   1   2   0        1.39        2.88      3.69 o 
   2   2   0     3324.85     3120.82    102.38 o 
   3   2   0       34.89       29.30      3.18 o 
   4   2   0     1433.67     1370.33     40.26 o 
   5   2   0       20.87       13.55      5.16 o 
   6   2   0        3.01        0.49      3.88 o 
   7   2   0       41.30       36.73      5.49 o 
   8   2   0      106.08      106.24     17.15 o 
   9   2   0      202.53      189.90     17.67 o 
  10   2   0       13.53       11.03     11.43 o 
  11   2   0        0.38       -2.58      9.42 o 
  12   2   0        0.18       21.66     19.92 o 
 -10   3   0        5.11       -1.31     17.94 o 
  -9   3   0       14.75       -4.80     15.26 o 
  -8   3   0       16.54        5.04      7.63 o 
  -7   3   0        2.07       -0.74      5.73 o 
  -6   3   0       26.19       21.36      4.13 o 
  -5   3   0        4.32        8.15      2.93 o 
  -4   3   0      924.99      967.68     26.94 o 
  -3   3   0      247.13      229.25      8.04 o 
  -2   3   0       39.78       43.39      9.67 o 
  -1   3   0       23.19       31.49      2.22 o 
   0   3   0       36.44       67.86      9.36 o 
   1   3   0       26.37       21.48      2.66 o 
   2   3   0     1200.28     1098.84     38.31 o 
   3   3   0     1238.14     1228.57     60.63 o 
   4   3   0      472.60      533.12     17.70 o 
   5   3   0      502.39      480.20     28.05 o 
   6   3   0       24.38       21.99      4.10 o 
   7   3   0        1.31        2.63      5.25 o 
   8   3   0      198.20      199.01     13.16 o 
   9   3   0       78.00       61.43     11.13 o 
  10   3   0       18.84       -5.83     11.27 o 
  11   3   0        6.32        4.66     14.39 o 
  12   3   0        1.70       30.88     19.72 o 
  -9   4   0       12.62       47.65     17.94 o 
  -8   4   0       13.44       19.18     11.77 o 
  -7   4   0        3.21        0.33      9.44 o 
  -6   4   0       70.59       63.86      5.90 o 
  -5   4   0      480.48      552.31     16.94 o 
  -4   4   0       30.59       28.50      5.92 o 
  -3   4   0       43.74       31.18      4.74 o 
  -2   4   0       10.43       15.38      3.24 o 
  -1   4   0      389.50      410.20     23.36 o 
   0   4   0      329.64      309.61     11.50 o 
   1   4   0     1409.87     1453.06     40.28 o 
   2   4   0      161.68      153.41      7.48 o 
   3   4   0     2276.20     2539.70     66.27 o 
   4   4   0       21.97       19.67      4.37 o 
   5   4   0      111.05       96.01      7.68 o 
   6   4   0        6.66        4.57      4.15 o 
   7   4   0       84.95       73.73     18.31 o 
   8   4   0       61.30       50.25      8.04 o 
   9   4   0       10.02        8.11      9.32 o 
  10   4   0       67.95       84.77     16.06 o 
  11   4   0        0.78        2.92      9.19 o 
  12   4   0        0.06       -2.98     18.24 o 
  -9   5   0        1.52      -17.07     17.94 o 
  -8   5   0       23.58       15.73     17.03 o 
  -7   5   0       33.82       63.24     16.60 o 
  -6   5   0        0.14       19.18     11.77 o 
  -5   5   0        2.15        5.67      7.41 o 
  -4   5   0      181.58      172.53     12.39 o 
  -3   5   0      403.88      481.74     43.17 o 
  -2   5   0      531.97      569.50     52.01 o 
  -1   5   0      198.53      187.12     11.59 o 
   0   5   0      217.49      239.83      8.27 o 
   1   5   0     1731.35     1930.92     54.36 o 
   2   5   0      161.04      110.32     12.91 o 
   3   5   0       46.28       55.69      5.99 o 
   4   5   0       91.69       77.03     14.18 o 
   5   5   0       27.07       26.03      4.66 o 
   6   5   0        8.20        5.12      2.17 o 
   7   5   0      151.97      150.25     10.44 o 
   8   5   0       56.39       36.32      7.70 o 
   9   5   0       18.75       22.03      9.62 o 
  10   5   0        1.50        9.72     10.97 o 
  11   5   0       10.51       -0.84     11.94 o 
  12   5   0       20.09       24.71     18.01 o 
  -8   6   0        2.16       -0.87     12.24 o 
  -7   6   0        1.21       13.95     15.69 o 
  -6   6   0        7.57       13.51      9.59 o 
  -5   6   0       19.37       13.08     11.33 o 
  -4   6   0        0.05       -7.81      9.12 o 
  -3   6   0      768.00      856.72     67.74 o 
  -2   6   0        6.54        6.65      5.08 o 
  -1   6   0        7.48       11.82      2.68 o 
   0   6   0      183.82      159.46      8.70 o 
   1   6   0      374.99      353.15     15.65 o 
   2   6   0       21.42       18.48      1.77 o 
   3   6   0       58.56       68.50      6.66 o 
   4   6   0      215.32      223.20     21.59 o 
   5   6   0      295.94      300.82     14.38 o 
   6   6   0        0.68        9.27      4.48 o 
   7   6   0        7.73        6.68      1.70 o 
   8   6   0        1.93        2.05      3.30 o 
   9   6   0       93.24       85.84      6.59 o 
  10   6   0       38.16       20.49     12.07 o 
  11   6   0       31.33       24.04     13.85 o 
  12   6   0        0.70       18.64     17.40 o 
  -7   7   0        2.15        7.85     11.33 o 
  -6   7   0        1.14       -1.31     15.22 o 
  -5   7   0       21.26       13.48     13.04 o 
  -4   7   0        0.20      -10.83     10.83 o 
  -3   7   0       62.10       83.30     12.98 o 
  -2   7   0       49.80       46.79      8.29 o 
  -1   7   0        0.20        0.11      4.50 o 
   0   7   0       90.37      103.93     10.46 o 
   1   7   0        1.59       -0.47      5.35 o 
   2   7   0      179.57      185.33     10.73 o 
   3   7   0      162.94      195.35     10.18 o 
   4   7   0       52.36       49.30      3.94 o 
   5   7   0      114.56      116.76      8.89 o 
   6   7   0        9.06       10.93      4.17 o 
   7   7   0        2.26       -0.14      9.49 o 
   8   7   0       52.92       64.79     12.51 o 
   9   7   0       82.68       93.52     14.82 o 
  10   7   0       31.78       33.26     12.84 o 
  11   7   0        1.28        7.28      8.92 o 
  12   7   0        4.74       19.31     17.67 o 
  -6   8   0        0.20       -2.62     16.06 o 
  -5   8   0       40.15       54.99     17.34 o 
  -4   8   0       13.07        6.47     13.38 o 
  -3   8   0        0.01       -2.58      9.89 o 
  -2   8   0       77.89       85.71     12.81 o 
  -1   8   0        2.19        0.96      4.88 o 
   0   8   0      215.30      230.78     14.95 o 
   1   8   0        3.05        0.85      3.63 o 
   2   8   0      147.81      164.63     17.24 o 
   3   8   0       60.90       42.69      6.16 o 
   4   8   0       21.74       16.48      3.67 o 
   5   8   0      426.52      432.06     19.92 o 
   6   8   0        2.42        4.36      5.27 o 
   7   8   0       18.44      256.82    411.01 o 
   8   8   0       26.57        9.79      9.39 o 
   9   8   0        9.10       -9.69      9.69 o 
  10   8   0        2.47        6.04      8.85 o 
  11   8   0        1.11        6.07     14.52 o 
  12   8   0        0.34       -2.05     12.24 o 
  -5   9   0        0.51      -10.36     15.96 o 
  -4   9   0      102.47       88.93     20.22 o 
  -3   9   0       13.38      -12.81     12.81 o 
  -2   9   0      193.14      173.76     14.85 o 
  -1   9   0       16.25        7.58      9.29 o 
   0   9   0       12.31        9.22      8.38 o 
   1   9   0       17.75       20.52      9.22 o 
   2   9   0        9.38        9.00      5.47 o 
   3   9   0       20.88       10.64      5.13 o 
   4   9   0      148.76      128.46     17.66 o 
   5   9   0      497.70      530.01     57.06 o 
   6   9   0       27.50       16.30      7.71 o 
   7   9   0      229.15      329.49     25.62 o 
   8   9   0       58.24       79.46      9.64 o 
   9   9   0        0.01        6.10     11.40 o 
  10   9   0        0.10       -6.87     10.09 o 
  11   9   0        0.05        9.29     15.76 o 
  -4  10   0       13.77       26.96     19.25 o 
  -3  10   0       48.39       64.09     15.87 o 
  -2  10   0       38.23       54.12     15.22 o 
  -1  10   0        0.03       20.99     11.77 o 
   0  10   0        8.42        9.62     11.30 o 
   1  10   0       68.14       64.72     11.27 o 
   2  10   0      123.31      106.39     18.29 o 
   3  10   0       64.59       79.61     11.43 o 
   4  10   0      113.24      123.25      9.57 o 
   5  10   0       63.40       67.02      6.57 o 
   6  10   0       22.48       45.03     12.88 o 
   7  10   0       33.89       35.65     13.14 o 
   8  10   0       16.15        7.51      9.19 o 
   9  10   0       40.35       69.95     16.10 o 
  10  10   0       23.91       27.70     16.30 o 
  11  10   0        6.16       34.87     18.28 o 
  -3  11   0       33.36       52.98     16.13 o 
  -2  11   0       26.81       29.07     13.08 o 
  -1  11   0       43.75       25.55     12.14 o 
   0  11   0       58.37       67.07     12.11 o 
   1  11   0       22.42       20.39     12.07 o 
   2  11   0       77.66       66.73     15.02 o 
   3  11   0      211.81      302.47     29.07 o 
   4  11   0        1.73       10.72      6.70 o 
   5  11   0       27.43       27.84     11.02 o 
   6  11   0        4.71       -6.84      8.55 o 
   7  11   0        5.29       -8.48     11.87 o 
   8  11   0        3.15      -10.06     13.01 o 
   9  11   0       26.85       62.54     17.00 o 
  10  11   0        1.09        9.42     16.80 o 
  -1  12   0       53.03       42.99     16.30 o 
   0  12   0        2.25       -3.32     14.96 o 
   1  12   0      223.36      315.34     28.70 o 
   2  12   0       33.91       20.32     11.60 o 
   3  12   0       39.76       30.01     11.67 o 
   4  12   0        1.67       -7.54     12.61 o 
   5  12   0        2.30       -2.55      9.29 o 
   6  12   0        2.53       -4.66     10.16 o 
   7  12   0        0.93       48.99     16.90 o 
   9  12   0        2.66        5.40     16.60 o 
   2  13   0        0.05       12.37     16.10 o 
   3  13   0       11.86       -8.28     12.00 o 
   4  13   0        3.42       -7.91     14.96 o 
   5  13   0        0.51       -4.59     10.86 o 
   6  13   0        1.51       -9.66     15.09 o 
   7  13   0       15.79       33.94     18.44 o 
   8  13   0        7.79       38.80     18.78 o 
  -7 -13   1        7.06      -16.26     16.26 o 
  -6 -13   1        3.83        4.19     10.46 o 
  -5 -13   1        5.94       15.89     16.30 o 
  -4 -13   1        0.21       -7.91     15.02 o 
  -3 -13   1        0.30      -15.39     15.39 o 
  -2 -13   1        7.10       -2.92     12.04 o 
  -1 -13   1       32.52       67.64     20.76 o 
  -9 -12   1        0.18       -2.05     15.59 o 
  -8 -12   1        0.00        6.24     15.76 o 
  -7 -12   1       15.73        9.22     15.53 o 
  -6 -12   1        5.11        6.34     14.35 o 
  -5 -12   1        5.23       -1.68     13.51 o 
  -4 -12   1        6.89        9.69      9.69 o 
  -3 -12   1       14.95        0.00     12.98 o 
  -2 -12   1        0.61       30.05     14.59 o 
  -1 -12   1       65.16       50.00     13.75 o 
   0 -12   1        3.48       12.51     15.86 o 
   1 -12   1        5.59       -0.84     11.30 o 
 -10 -11   1        5.48       -3.25     14.99 o 
  -9 -11   1        0.41        4.49     13.51 o 
  -8 -11   1        8.55       12.04     12.84 o 
  -7 -11   1        0.20       -1.68     12.21 o 
  -6 -11   1       10.83        6.37      9.76 o 
  -5 -11   1       10.61        2.55     11.07 o 
  -4 -11   1        0.74       -4.15      9.54 o 
  -3 -11   1       13.38       22.80     10.13 o 
  -2 -11   1        2.24       11.74     11.74 o 
  -1 -11   1        1.39       -3.35      8.35 o 
   0 -11   1       26.24       24.71     14.65 o 
   1 -11   1        2.19        2.95     14.29 o 
   2 -11   1       46.89       36.35     14.39 o 
   3 -11   1       54.23       51.41     21.26 o 
 -10 -10   1        1.41       -6.84     15.32 o 
  -9 -10   1        0.28       -4.86     12.61 o 
  -8 -10   1        4.99      -11.97     11.97 o 
  -7 -10   1        4.13        8.82     11.33 o 
  -6 -10   1      155.24      173.77     19.68 o 
  -5 -10   1       54.13       44.16      6.41 o 
  -4 -10   1       19.59       16.26      5.94 o 
  -3 -10   1      219.27      261.59     22.63 o 
  -2 -10   1        1.93       12.83      4.29 o 
  -1 -10   1        2.34       -0.03      8.27 o 
   0 -10   1        0.06        1.27     10.09 o 
   1 -10   1       86.42      104.99     14.35 o 
   2 -10   1       86.09      101.37     17.40 o 
   3 -10   1        6.04       22.69      8.59 o 
   4 -10   1       25.58       46.71     19.72 o 
 -11  -9   1        0.01        8.45     15.69 o 
 -10  -9   1        0.02       -6.00      8.82 o 
  -9  -9   1        0.51       -6.84      6.84 o 
  -8  -9   1        8.15      -10.23     10.23 o 
  -7  -9   1        0.18        3.76      9.59 o 
  -6  -9   1      384.05      396.12     30.92 o 
  -5  -9   1       29.75       35.91      5.31 o 
  -4  -9   1       28.84       24.88      4.40 o 
  -3  -9   1       92.88       74.90      6.97 o 
  -2  -9   1      126.90      129.89      8.44 o 
  -1  -9   1        3.00       -2.37      3.56 o 
   0  -9   1      254.59      244.44     23.61 o 
   1  -9   1        4.23       12.68      7.61 o 
   2  -9   1       74.14       82.74      9.93 o 
   3  -9   1       21.06       22.70     14.12 o 
   4  -9   1        1.02       -8.18     14.62 o 
   5  -9   1       21.00       25.49     19.01 o 
 -11  -8   1        6.93       15.69     14.89 o 
 -10  -8   1       16.22       16.36      9.19 o 
  -9  -8   1        0.30        4.80      9.59 o 
  -8  -8   1      103.28       86.27     34.81 o 
  -7  -8   1        5.77       11.52      3.53 o 
  -6  -8   1      320.43      353.91     18.06 o 
  -5  -8   1      119.70      153.78     10.56 o 
  -4  -8   1      286.65      305.65     14.87 o 
  -3  -8   1        5.32        3.17      3.46 o 
  -2  -8   1      287.22      286.39     39.10 o 
  -1  -8   1      498.34      511.90     25.79 o 
   0  -8   1       13.24       12.66      2.39 o 
   1  -8   1        3.97        3.50      6.22 o 
   2  -8   1        7.64       -8.99      9.39 o 
   3  -8   1       30.04       18.48     11.17 o 
   4  -8   1        0.40        0.44     12.54 o 
   5  -8   1        0.29       -2.18     13.85 o 
   6  -8   1        7.51       28.64     19.11 o 
 -12  -7   1       17.08       19.38     16.50 o 
 -11  -7   1        8.10       -1.21     10.53 o 
 -10  -7   1        6.58        0.40     11.20 o 
  -9  -7   1       28.51       31.85     10.50 o 
  -8  -7   1       66.40       63.61      5.02 o 
  -7  -7   1      179.61      170.72     25.47 o 
  -6  -7   1       79.95       60.29      4.52 o 
  -5  -7   1        1.61        5.39      2.40 o 
  -4  -7   1        7.19        5.90      2.81 o 
  -3  -7   1      573.57      599.22     17.87 o 
  -2  -7   1      531.37      511.77     44.75 o 
  -1  -7   1        3.58        1.24      3.86 o 
   0  -7   1        1.91        2.58      2.25 o 
   1  -7   1        3.01        0.36      5.06 o 
   2  -7   1       64.29       52.94      6.81 o 
   3  -7   1      466.74      480.09     35.21 o 
   4  -7   1       65.01       88.43     15.19 o 
   5  -7   1       59.74       61.26     14.79 o 
   6  -7   1       49.21       86.58     18.74 o 
   7  -7   1        5.09       11.33     12.21 o 
 -12  -6   1        3.32      -12.11     17.10 o 
 -11  -6   1       43.27       34.40     15.96 o 
 -10  -6   1       27.72       37.46     12.47 o 
  -9  -6   1        9.45        7.59      5.70 o 
  -8  -6   1        3.06        2.09      3.40 o 
  -7  -6   1       47.86       36.45      5.61 o 
  -6  -6   1      261.78      271.80      9.67 o 
  -5  -6   1      107.36       98.33     10.06 o 
  -4  -6   1       24.43       21.31      4.79 o 
  -3  -6   1        6.96        7.27      3.27 o 
  -2  -6   1      256.97      247.92     19.83 o 
  -1  -6   1        6.75        6.00      3.42 o 
   0  -6   1      376.28      333.76     14.99 o 
   1  -6   1       62.77       64.73      6.40 o 
   2  -6   1       52.48       38.67      7.90 o 
   3  -6   1        0.17       -1.32      4.42 o 
   4  -6   1      478.66      511.68     32.46 o 
   5  -6   1        8.22       11.33     11.77 o 
   6  -6   1        0.14        0.44      8.72 o 
   7  -6   1        6.17       -3.49     10.90 o 
   8  -6   1       31.20       25.28     14.82 o 
 -12  -5   1        1.28      -16.50     16.50 o 
 -11  -5   1       13.40        9.12     14.52 o 
 -10  -5   1        8.98       -6.54     11.43 o 
  -9  -5   1       40.92       22.50     11.23 o 
  -8  -5   1       57.24       39.79      7.29 o 
  -7  -5   1       54.81       38.13      6.48 o 
  -6  -5   1        0.50        1.02      2.34 o 
  -5  -5   1        5.00        2.97      2.79 o 
  -4  -5   1      397.60      390.44     20.47 o 
  -3  -5   1      441.47      377.92     15.93 o 
  -2  -5   1       34.49       35.32      2.64 o 
  -1  -5   1       51.04       39.29      4.54 o 
   0  -5   1      607.36      670.59     18.46 o 
   1  -5   1        8.99        5.13      3.85 o 
   2  -5   1      417.24      408.95     16.77 o 
   3  -5   1      349.48      387.77     16.93 o 
   4  -5   1      147.66      143.11     13.21 o 
   5  -5   1       80.99       81.85     10.90 o 
   6  -5   1        0.21       -6.10     10.46 o 
   7  -5   1       23.63       18.31     10.46 o 
   8  -5   1        0.33        6.97     11.77 o 
   9  -5   1       15.14       24.88     20.96 o 
 -12  -4   1        0.00       -5.57     17.14 o 
 -11  -4   1        1.31        2.11     10.09 o 
 -10  -4   1       28.47       14.08     11.60 o 
  -9  -4   1      144.76      159.48     18.41 o 
  -8  -4   1       57.53       53.99      8.01 o 
  -7  -4   1      139.02      149.72     18.14 o 
  -6  -4   1      432.02      465.08     30.18 o 
  -5  -4   1       68.93       77.58      9.14 o 
  -4  -4   1      171.46      198.82      9.67 o 
  -3  -4   1      737.23      691.12     34.80 o 
  -2  -4   1      339.82      341.72     13.66 o 
  -1  -4   1     2130.15     2282.77     61.98 o 
   0  -4   1      589.63      627.78     16.03 o 
   1  -4   1       11.00       12.10      3.54 o 
   2  -4   1      382.97      389.85     20.69 o 
   3  -4   1       38.54       31.88      4.50 o 
   4  -4   1       19.71       26.40      7.78 o 
   5  -4   1       13.05       12.86      2.80 o 
   6  -4   1      178.33      164.66      9.09 o 
   7  -4   1      195.05      185.90     28.45 o 
   8  -4   1        0.88      -10.43     14.35 o 
   9  -4   1        2.58        3.49     17.44 o 
 -12  -3   1        3.09      -14.29     18.61 o 
 -11  -3   1        5.97        2.15     12.81 o 
 -10  -3   1        0.30       -5.47      9.69 o 
  -9  -3   1       81.98      112.57     13.75 o 
  -8  -3   1       14.73        7.35      8.60 o 
  -7  -3   1        0.03        2.22      3.98 o 
  -6  -3   1       19.66       16.59      4.59 o 
  -5  -3   1     2019.96     2166.61     60.38 o 
  -4  -3   1      953.49      947.48     35.41 o 
  -3  -3   1      490.82      443.37     20.11 o 
  -2  -3   1      155.92      146.09      6.12 o 
  -1  -3   1      262.73      279.29     14.47 o 
   0  -3   1     2608.29     2716.83     69.40 o 
   1  -3   1      812.92      876.66     27.19 o 
   2  -3   1      156.27      190.11      9.74 o 
   3  -3   1       96.62       87.78      3.62 o 
   4  -3   1       55.68       48.34      3.24 o 
   5  -3   1        0.99        7.25      2.93 o 
   6  -3   1      204.39      221.21      9.40 o 
   7  -3   1      209.95      205.19     11.79 o 
   8  -3   1       97.08       87.80      9.18 o 
   9  -3   1        3.44        7.81     11.74 o 
  10  -3   1        2.23       24.41     19.62 o 
 -11  -2   1        0.21        0.44      9.93 o 
 -10  -2   1        1.99       12.41     11.97 o 
  -9  -2   1      147.59      150.42     13.76 o 
  -8  -2   1       77.34       76.68      9.12 o 
  -7  -2   1       76.78       50.64      6.59 o 
  -6  -2   1        0.47        3.08      3.63 o 
  -5  -2   1     1719.65     1791.79     89.38 o 
  -4  -2   1       52.41       55.32     11.17 o 
  -3  -2   1       68.97       74.23      4.58 o 
  -2  -2   1      512.12      448.99     30.69 o 
  -1  -2   1    10032.52    10206.95    271.38 o 
   0  -2   1      232.04      207.36      7.02 o 
   1  -2   1     6655.18     7008.98    173.05 o 
   2  -2   1      537.40      533.60     19.10 o 
   3  -2   1      902.68      968.76     30.12 o 
   4  -2   1     2530.92     2876.90    140.87 o 
   5  -2   1       34.56       29.52      4.86 o 
   6  -2   1      148.56      163.76     14.30 o 
   7  -2   1       87.21       91.30      6.62 o 
   8  -2   1      203.26      225.48     25.00 o 
   9  -2   1       36.93       29.88     15.16 o 
  10  -2   1       62.36       29.98     13.48 o 
 -11  -1   1        2.83      -16.13     16.13 o 
 -10  -1   1        7.00        8.22     14.25 o 
  -9  -1   1        4.32        8.94      6.76 o 
  -8  -1   1        3.98        1.33      5.25 o 
  -7  -1   1      106.14      108.71      7.65 o 
  -6  -1   1        6.20       10.70      5.55 o 
  -5  -1   1      115.56      124.94      7.42 o 
  -4  -1   1      170.49      177.70      7.99 o 
  -3  -1   1      699.65      692.81     20.75 o 
  -2  -1   1      121.32       90.99      4.59 o 
  -1  -1   1      990.47     1128.19     29.76 o 
   0  -1   1     2844.98     2772.49     43.02 o 
   1  -1   1     1164.76     1195.15     41.43 o 
   3  -1   1      288.39      272.66      9.53 o 
   4  -1   1     1949.28     1942.80     53.99 o 
   5  -1   1      284.92      280.05     12.37 o 
   6  -1   1        2.82       -4.50      4.50 o 
   7  -1   1       12.94        9.37      5.47 o 
   8  -1   1       90.53      125.89     14.15 o 
   9  -1   1       11.65       11.09      7.67 o 
  10  -1   1        0.49        0.00     14.29 o 
  11  -1   1        0.30        9.99     17.40 o 
 -11   0   1       12.96       52.21     19.75 o 
 -10   0   1       30.47       23.51     11.77 o 
  -9   0   1        0.01       -4.76     10.80 o 
  -8   0   1       83.62       77.94      8.90 o 
  -7   0   1       19.52       18.50      5.01 o 
  -6   0   1        1.05       -0.41      3.04 o 
  -5   0   1       49.92       54.99      4.42 o 
  -4   0   1      187.93      163.56      6.18 o 
  -3   0   1       43.74       29.57      2.63 o 
  -2   0   1     2976.27     3091.62     63.60 o 
  -1   0   1      317.21      307.80      6.57 o 
   2   0   1     2696.92     2801.40     70.25 o 
   3   0   1      220.24      227.00      7.79 o 
   4   0   1     2365.71     2734.39     74.38 o 
   5   0   1      340.76      327.17     14.01 o 
   6   0   1      219.34      197.93     10.37 o 
   7   0   1       38.17       42.90      8.03 o 
   8   0   1      155.30      148.25     15.39 o 
   9   0   1       30.99       24.34     11.97 o 
  10   0   1       17.46       10.33     14.18 o 
  11   0   1        3.51      -10.40     16.00 o 
 -10   1   1       25.12       17.07     16.20 o 
  -9   1   1      242.28      300.22     28.47 o 
  -8   1   1       12.58       16.19      7.22 o 
  -7   1   1        2.05        4.19      4.19 o 
  -6   1   1        4.72        4.84      3.51 o 
  -5   1   1      186.53      186.74      8.65 o 
  -4   1   1        5.07        6.28      2.09 o 
  -3   1   1      209.48      216.04      6.65 o 
  -2   1   1      681.67      671.40     16.23 o 
  -1   1   1      414.14      421.21     10.99 o 
   0   1   1     1434.03     1480.57     37.69 o 
   1   1   1       11.29        5.82      0.66 o 
   2   1   1     1665.36     1762.51     46.99 o 
   3   1   1    11014.99    11928.46    312.76 o 
   4   1   1     4396.64     4677.03    116.48 o 
   5   1   1      348.09      392.17     13.30 o 
   6   1   1     2695.24     2944.28     80.16 o 
   7   1   1       43.69       46.60      6.71 o 
   8   1   1      438.62      511.41     31.05 o 
   9   1   1       12.64        4.23     11.00 o 
  10   1   1        0.81        5.10     11.07 o 
  11   1   1        0.52       11.60     15.46 o 
  12   1   1        0.01       -6.51     17.34 o 
 -10   2   1        3.17       31.15     20.19 o 
  -9   2   1        0.09      -12.68     12.68 o 
  -8   2   1      174.13      179.05     13.44 o 
  -7   2   1        2.59       -2.45      4.41 o 
  -6   2   1       39.55       47.04      5.17 o 
  -5   2   1      143.98      139.05      6.79 o 
  -4   2   1      338.52      354.19     17.51 o 
  -3   2   1      361.56      352.77     10.63 o 
  -2   2   1     2852.97     2912.68     97.16 o 
  -1   2   1     1652.78     1646.47     72.62 o 
   0   2   1       35.89       46.84      2.90 o 
   1   2   1     1335.06     1421.94     95.59 o 
   2   2   1     8970.48     9382.29    224.26 o 
   3   2   1      522.45      577.27     17.84 o 
   4   2   1     1611.76     1704.59    119.23 o 
   5   2   1       18.18       15.23      3.75 o 
   6   2   1      534.96      551.42     20.02 o 
   7   2   1      551.88      595.76     54.91 o 
   8   2   1       17.84       13.81      5.58 o 
   9   2   1        8.35       17.50      8.35 o 
  10   2   1        0.00      -11.37     11.37 o 
  11   2   1       13.47       14.89     13.61 o 
  12   2   1        6.11      -10.76     18.91 o 
 -10   3   1        0.13       12.31     20.66 o 
  -9   3   1       15.44       -0.87     10.06 o 
  -8   3   1       48.92       50.46      7.85 o 
  -7   3   1       51.90       46.13      7.20 o 
  -6   3   1       25.77       15.16      4.54 o 
  -5   3   1      275.25      268.42     10.40 o 
  -4   3   1      915.68      952.07     45.60 o 
  -3   3   1      893.05      901.41     34.55 o 
  -2   3   1     1083.34     1203.99     32.32 o 
  -1   3   1        8.22       14.19      1.78 o 
   0   3   1      964.10     1000.66     59.30 o 
   1   3   1     4636.02     5170.82    131.40 o 
   2   3   1       15.91       14.10      1.46 o 
   3   3   1      635.26      661.41     23.04 o 
   4   3   1      771.54      861.07     27.12 o 
   5   3   1      801.92      838.41     27.10 o 
   6   3   1       14.52       15.99      3.73 o 
   7   3   1        1.98        5.48      4.31 o 
   8   3   1      227.80      212.97     33.83 o 
   9   3   1      239.57      248.41     21.86 o 
  10   3   1        2.28       15.36     11.64 o 
  11   3   1       19.66       29.44     14.72 o 
  12   3   1        0.01       -2.15     16.60 o 
  -9   4   1       16.42       49.96     21.06 o 
  -8   4   1       36.06       51.61     15.76 o 
  -7   4   1      124.24      115.61      9.74 o 
  -6   4   1       20.58       17.16     11.92 o 
  -5   4   1       79.19       72.65      9.66 o 
  -4   4   1       25.12       41.09      6.84 o 
  -3   4   1       38.57       53.90      6.44 o 
  -2   4   1       41.12       36.52      4.17 o 
  -1   4   1       98.00      111.96      5.66 o 
   0   4   1      998.61      990.07     27.87 o 
   1   4   1      118.72      114.97      5.47 o 
   2   4   1      643.66      674.35     19.33 o 
   3   4   1      230.62      230.46     18.19 o 
   4   4   1       18.33        7.67      5.83 o 
   5   4   1      816.84     1072.39     59.09 o 
   6   4   1      198.08      187.71     15.59 o 
   7   4   1       41.43       42.20      6.74 o 
   8   4   1        0.15       -2.52      7.36 o 
   9   4   1        2.05        1.61      6.47 o 
  10   4   1       17.11       34.84     12.71 o 
  11   4   1        2.15      -12.47     12.47 o 
  12   4   1        4.34      -14.32     14.75 o 
  -8   5   1        5.79      -10.93     15.32 o 
  -7   5   1        1.24       29.71     14.42 o 
  -6   5   1      172.44      199.89     21.06 o 
  -5   5   1        0.16       14.39      9.59 o 
  -4   5   1       11.44       15.59     11.18 o 
  -3   5   1       57.85       70.74      6.54 o 
  -2   5   1      495.26      552.74     15.73 o 
  -1   5   1      464.63      516.42     38.05 o 
   0   5   1        3.94       10.41      4.00 o 
   1   5   1     2347.98     2732.45     73.46 o 
   2   5   1        0.18        4.11      2.30 o 
   3   5   1      515.96      497.22     17.95 o 
   4   5   1     1151.29     1284.34     38.56 o 
   5   5   1      169.91      175.17     12.69 o 
   6   5   1       27.64       24.27      4.20 o 
   7   5   1       12.84        4.69      8.90 o 
   8   5   1       26.51       26.98     16.83 o 
   9   5   1      137.59      143.15     16.10 o 
  10   5   1        0.85       18.24      8.92 o 
  11   5   1        7.89        8.22      8.62 o 
  12   5   1        9.46       30.45     16.70 o 
  -8   6   1       29.37       49.80     20.56 o 
  -7   6   1        2.65       25.75     16.60 o 
  -6   6   1       16.81      -10.46     12.64 o 
  -5   6   1       12.95        0.00     11.33 o 
  -4   6   1       11.70       13.48      9.56 o 
  -3   6   1      369.89      385.43     18.84 o 
  -2   6   1        1.42       -3.85      3.85 o 
  -1   6   1       16.28       12.16      2.21 o 
   0   6   1       32.47       24.26      4.13 o 
   1   6   1      347.10      412.59     17.00 o 
   2   6   1      571.44      612.43     21.56 o 
   3   6   1       14.71       10.93      4.88 o 
   4   6   1        4.22        7.95      1.61 o 
   5   6   1       22.20       22.15      4.48 o 
   6   6   1        2.40        4.16      5.01 o 
   7   6   1      121.33       93.61     10.58 o 
   8   6   1        6.68       11.31      7.73 o 
   9   6   1        5.74        2.68      2.57 o 
  10   6   1       42.71       41.51     13.31 o 
  11   6   1       27.85       41.14     11.00 o 
  12   6   1        0.02       -9.09     14.89 o 
  -7   7   1       20.21       21.76     18.71 o 
  -6   7   1       19.27       28.70     11.30 o 
  -5   7   1       36.71       42.55     14.32 o 
  -4   7   1        1.32       18.17     11.27 o 
  -3   7   1      636.56      725.52     37.96 o 
  -2   7   1       17.54        8.64      8.52 o 
  -1   7   1        6.38        1.49      5.09 o 
   0   7   1      597.28      675.88     30.08 o 
   1   7   1      201.48      185.88     10.74 o 
   2   7   1      293.63      298.04     13.65 o 
   3   7   1        4.58       12.66      3.64 o 
   4   7   1        0.11       -2.18      3.71 o 
   5   7   1      109.26      115.59     11.17 o 
   6   7   1      178.06      212.77     19.95 o 
   7   7   1       29.53       27.08      6.48 o 
   8   7   1       24.69       20.35      7.34 o 
   9   7   1        0.30       -1.21      9.29 o 
  10   7   1        6.08       23.37     12.11 o 
  11   7   1        0.19        1.21     12.98 o 
  12   7   1        1.59       11.10     17.24 o 
  -6   8   1        0.04       29.04     18.21 o 
  -5   8   1       23.84       10.36     12.54 o 
  -4   8   1       20.85       35.31     15.09 o 
  -3   8   1       56.98       68.14     14.59 o 
  -2   8   1      269.50      287.08     22.67 o 
  -1   8   1        3.66        4.00      3.00 o 
   0   8   1      149.43      145.66     10.15 o 
   1   8   1        1.77        9.58      5.41 o 
   2   8   1       19.07       11.96      4.30 o 
   3   8   1        1.60        1.01      5.12 o 
   4   8   1       55.96       66.02      6.93 o 
   5   8   1       30.58       14.06      5.04 o 
   6   8   1       60.40       59.25     11.13 o 
   7   8   1      150.96      136.54      9.76 o 
   8   8   1       12.62       -1.24      9.93 o 
   9   8   1       52.54       48.52     11.03 o 
  10   8   1        0.00       -4.06     12.17 o 
  11   8   1        1.93       -0.80     14.62 o 
  12   8   1        4.26       10.66     12.27 o 
  -5   9   1       30.71       30.98     15.49 o 
  -4   9   1        8.25       20.15     15.43 o 
  -3   9   1        2.16      -12.37     13.65 o 
  -2   9   1       10.63       -1.80     17.14 o 
  -1   9   1       30.40       32.76     10.93 o 
   0   9   1       13.62       -0.40      7.91 o 
   1   9   1        3.56        6.67      6.24 o 
   2   9   1       18.17       23.29      5.87 o 
   3   9   1        7.30       13.53      6.34 o 
   4   9   1      395.32      448.80     18.00 o 
   5   9   1       23.53       23.71      3.63 o 
   6   9   1      324.75      415.07     29.31 o 
   7   9   1       17.66       14.08      9.83 o 
   8   9   1       87.08      100.26     16.00 o 
   9   9   1       26.21       23.94      9.93 o 
  10   9   1        0.91        7.38     13.92 o 
  11   9   1       12.61        2.85     10.60 o 
  12   9   1        5.92       37.29     20.09 o 
  -4  10   1       12.96      -19.21     19.21 o 
  -3  10   1        2.21        2.70      8.68 o 
  -2  10   1       68.65       65.72     16.03 o 
  -1  10   1       14.22       28.87     13.38 o 
   0  10   1       63.24       54.86     14.65 o 
   1  10   1      109.71       83.90     13.31 o 
   2  10   1      118.64      189.06     18.85 o 
   3  10   1      153.73      148.48     16.50 o 
   4  10   1       35.07       36.32     10.26 o 
   5  10   1      139.79      160.14      9.27 o 
   6  10   1        2.11       13.38      8.22 o 
   7  10   1        7.20       -1.71     10.73 o 
   8  10   1        4.53       -3.39     11.00 o 
   9  10   1        1.83      -10.03     12.94 o 
  10  10   1       15.33       40.44     16.50 o 
  11  10   1       68.00       69.35     19.72 o 
  -2  11   1        9.24        5.87     10.90 o 
  -1  11   1       28.72       32.93     12.51 o 
   0  11   1       21.86        8.28      9.12 o 
   1  11   1       38.30       30.62     12.84 o 
   2  11   1        0.24        3.32     11.64 o 
   3  11   1       98.13      117.20     17.17 o 
   4  11   1       23.82       32.16     13.95 o 
   5  11   1        0.36        0.00      8.55 o 
   6  11   1        1.63       10.73     12.00 o 
   7  11   1       10.05        0.44     12.00 o 
   8  11   1        0.06       -4.66      9.76 o 
   9  11   1       77.11       86.45     17.24 o 
  10  11   1        0.62        0.40     15.79 o 
  -1  12   1        0.77        4.56     16.63 o 
   0  12   1        0.27      -10.76     10.76 o 
   1  12   1        2.41       34.24     16.50 o 
   2  12   1       10.51        6.20     13.61 o 
   3  12   1       10.61       36.55     16.20 o 
   4  12   1        7.00       38.53     14.25 o 
   5  12   1        1.64       13.51     13.51 o 
   6  12   1        0.02       18.71     14.89 o 
   7  12   1       32.23       51.07     13.61 o 
   8  12   1        0.54       -6.77     11.00 o 
   9  12   1        4.98       24.78     16.40 o 
   1  13   1        9.74        9.86     12.74 o 
   2  13   1        6.72       13.55     12.34 o 
   3  13   1        0.19       -3.72     15.26 o 
   4  13   1        0.12        0.00     14.12 o 
   5  13   1       19.33       39.30     17.14 o 
   6  13   1       19.91       50.47     17.24 o 
   7  13   1       12.24        9.29     12.64 o 
   8  13   1        5.09       16.40     17.24 o 
  -6 -13   2        0.43       -5.83     15.02 o 
  -5 -13   2        0.37       11.30     15.93 o 
  -4 -13   2        2.88       20.92     17.57 o 
  -3 -13   2        2.60       30.92     17.54 o 
  -2 -13   2        0.40        3.76     15.86 o 
  -8 -12   2        1.64       11.94     11.10 o 
  -7 -12   2        1.57      -10.43     10.43 o 
  -6 -12   2        5.88       15.56     11.37 o 
  -5 -12   2        0.52        4.23     10.56 o 
  -4 -12   2        1.12       -8.85      9.29 o 
  -3 -12   2        4.99       14.72     15.16 o 
  -2 -12   2        0.01       -1.68     12.57 o 
  -1 -12   2       13.56       -8.79     13.82 o 
   0 -12   2        1.44       -5.47     15.53 o 
   1 -12   2        0.02      -13.88     16.83 o 
  -9 -11   2        0.67       -0.40     14.59 o 
  -8 -11   2        0.50        3.29      9.86 o 
  -7 -11   2        2.75        9.99     12.94 o 
  -6 -11   2        2.48       21.96     10.56 o 
  -5 -11   2        1.72      -11.07     11.50 o 
  -4 -11   2        1.50       -4.26     11.50 o 
  -3 -11   2       13.54        9.37      6.46 o 
  -2 -11   2       34.24       51.91     13.92 o 
  -1 -11   2       16.12       19.78      9.26 o 
   0 -11   2        2.84        0.84     13.45 o 
   1 -11   2        2.41       -1.68      9.69 o 
   2 -11   2        8.80        4.66     15.26 o 
   3 -11   2       20.63       32.36     15.32 o 
 -10 -10   2        1.13       -8.82     11.20 o 
  -9 -10   2        0.19       -2.41      9.26 o 
  -8 -10   2        5.20       21.23     13.08 o 
  -7 -10   2        5.08       -8.32     10.80 o 
  -6 -10   2      111.45      127.69     16.57 o 
  -5 -10   2        6.66       -0.30      4.87 o 
  -4 -10   2       47.97       34.95      6.85 o 
  -3 -10   2        5.63        6.59      4.30 o 
  -2 -10   2      101.42       69.83      5.39 o 
  -1 -10   2        0.74       -4.01      4.57 o 
   0 -10   2       12.39       14.75      8.45 o 
   1 -10   2        1.03       -0.84     11.84 o 
   2 -10   2        4.34        2.98     13.18 o 
   3 -10   2       13.65       16.63     11.77 o 
   4 -10   2        1.20      -12.00     12.00 o 
 -11  -9   2        4.19      -16.90     16.90 o 
 -10  -9   2        1.21        3.99     13.58 o 
  -9  -9   2        1.50        2.78     11.97 o 
  -8  -9   2       35.55       46.07     12.14 o 
  -7  -9   2        8.14       -6.17     10.29 o 
  -6  -9   2        1.86       -9.26      9.26 o 
  -5  -9   2        1.55       -7.71      8.15 o 
  -4  -9   2       49.07       45.98      6.05 o 
  -3  -9   2       15.31       17.71      5.12 o 
  -2  -9   2        9.21        4.92      3.97 o 
  -1  -9   2       57.98       54.03     17.89 o 
   0  -9   2       94.78       66.29      9.52 o 
   1  -9   2      152.09      145.13     15.73 o 
   2  -9   2       58.62       60.27     10.41 o 
   3  -9   2       11.06       12.44      9.42 o 
   4  -9   2        2.91      -13.78     14.65 o 
   5  -9   2        0.32       -6.04     10.36 o 
 -11  -8   2        0.15        1.61     14.15 o 
 -10  -8   2       36.24       52.68     15.19 o 
  -9  -8   2        2.52       -3.19     11.13 o 
  -8  -8   2       12.31        0.27     11.94 o 
  -7  -8   2       30.55       28.86      5.79 o 
  -6  -8   2        4.19        6.00      8.80 o 
  -5  -8   2        3.11        4.87     11.10 o 
  -4  -8   2       21.89       11.81      9.26 o 
  -3  -8   2      387.66      402.08     15.18 o 
  -2  -8   2        6.15        5.86      1.99 o 
  -1  -8   2      518.79      506.85     18.07 o 
   0  -8   2      287.85      269.16     10.40 o 
   1  -8   2        3.32        3.82      5.97 o 
   2  -8   2       17.27       20.96     10.26 o 
   3  -8   2        6.17       36.12     13.35 o 
   4  -8   2       44.16       41.04     15.12 o 
   5  -8   2        2.32       -1.74     10.40 o 
   6  -8   2        0.06        8.25     17.81 o 
 -11  -7   2        0.66      -13.04     15.49 o 
 -10  -7   2        4.10        6.40      9.62 o 
  -9  -7   2        2.86        4.56      4.12 o 
  -8  -7   2        2.53        5.78      3.78 o 
  -7  -7   2        0.00       -0.07      2.65 o 
  -6  -7   2       14.36       14.43      6.36 o 
  -5  -7   2       14.65       14.31      3.48 o 
  -4  -7   2        4.54        3.26      2.70 o 
  -3  -7   2      151.42      146.04     15.13 o 
  -2  -7   2        3.82        1.60      2.30 o 
  -1  -7   2      263.95      263.40     10.53 o 
   0  -7   2       26.03       26.94      3.87 o 
   1  -7   2       93.71      108.30      7.30 o 
   2  -7   2     1213.05     1379.31     50.45 o 
   3  -7   2      279.80      258.04     22.53 o 
   4  -7   2        7.93       -4.33      6.94 o 
   5  -7   2       13.93       15.63     13.88 o 
   6  -7   2        0.18       13.48     11.30 o 
   7  -7   2        0.22       15.22     11.74 o 
 -11  -6   2       14.75       23.14     15.29 o 
 -10  -6   2        0.08       -0.40      9.32 o 
  -9  -6   2       24.94       15.94      9.29 o 
  -8  -6   2       19.27       19.46      4.98 o 
  -7  -6   2        2.10       -3.42      5.89 o 
  -6  -6   2       57.13       52.27      4.42 o 
  -5  -6   2      132.52      112.97      4.91 o 
  -4  -6   2       11.80        9.64      3.23 o 
  -3  -6   2       27.51       22.23      4.13 o 
  -2  -6   2      757.83      781.29     37.07 o 
  -1  -6   2       59.23       54.54      5.58 o 
   0  -6   2        4.79        6.12      2.29 o 
   1  -6   2      675.90      712.43     25.64 o 
   2  -6   2      343.92      399.99     21.13 o 
   3  -6   2      337.69      383.42     24.85 o 
   4  -6   2      121.81      116.33     14.79 o 
   5  -6   2        0.78        1.74      8.25 o 
   6  -6   2       32.24       36.99     11.77 o 
   7  -6   2        5.63        7.85     14.79 o 
   8  -6   2        0.00      -10.90     12.64 o 
 -11  -5   2        0.02       13.01     14.69 o 
 -10  -5   2       14.46       24.28     13.18 o 
  -9  -5   2       65.73       59.45     13.35 o 
  -8  -5   2        0.52       -3.17      6.24 o 
  -7  -5   2      187.66      152.57      7.80 o 
  -6  -5   2      164.43      170.12     13.45 o 
  -5  -5   2     1222.48     1406.11     62.09 o 
  -4  -5   2      541.54      594.88     28.59 o 
  -3  -5   2      648.61      707.74     23.95 o 
  -2  -5   2        1.97        3.43      1.93 o 
  -1  -5   2      301.80      287.84      6.73 o 
   0  -5   2      127.25      110.18      8.11 o 
   1  -5   2      590.51      599.76     23.61 o 
   2  -5   2        0.34       -3.27      3.27 o 
   3  -5   2       42.31       29.94      5.36 o 
   4  -5   2      472.81      508.73     23.00 o 
   5  -5   2      159.67      179.10     17.91 o 
   6  -5   2        8.49       -6.10      7.38 o 
   7  -5   2       32.80       17.84      9.99 o 
   8  -5   2       24.84       29.14     12.21 o 
   9  -5   2        5.90       12.64     17.44 o 
 -11  -4   2        5.28       -2.55     15.36 o 
 -10  -4   2       12.93       -6.27     12.57 o 
  -9  -4   2       34.97       44.50     10.73 o 
  -8  -4   2        3.14        2.68      4.78 o 
  -7  -4   2        5.73       15.97      5.32 o 
  -6  -4   2        3.09        5.96      4.40 o 
  -5  -4   2      691.38      775.56     33.28 o 
  -4  -4   2        9.55        9.43      2.03 o 
  -3  -4   2     1092.74     1174.95     46.36 o 
  -2  -4   2      307.10      327.77     11.99 o 
  -1  -4   2     1429.25     1410.03     34.92 o 
   0  -4   2       42.39       41.45      2.96 o 
   1  -4   2       37.84       35.01      3.85 o 
   2  -4   2       10.93        4.62      3.72 o 
   3  -4   2     1080.00     1156.91     35.42 o 
   4  -4   2       46.02       48.03      6.41 o 
   5  -4   2        4.50        4.42      2.03 o 
   6  -4   2       15.96       17.40      7.71 o 
   7  -4   2        6.37        6.93      5.33 o 
   8  -4   2       43.43       51.24     16.50 o 
   9  -4   2       29.26       -4.80     16.97 o 
 -11  -3   2        0.08       18.14     15.12 o 
 -10  -3   2        7.08        9.39     12.34 o 
  -9  -3   2       22.85       18.88     10.93 o 
  -8  -3   2       13.88       11.68      5.61 o 
  -7  -3   2       39.52       31.47      5.09 o 
  -6  -3   2        1.64        9.13      6.96 o 
  -5  -3   2       13.36        9.35      6.51 o 
  -4  -3   2       32.03       32.81      3.86 o 
  -3  -3   2     1972.31     1987.31    106.39 o 
  -2  -3   2      230.56      209.88      7.73 o 
  -1  -3   2      613.67      615.76     20.54 o 
   0  -3   2      310.53      275.39      6.75 o 
   1  -3   2      427.50      411.82     13.43 o 
   2  -3   2       11.43       15.70      1.49 o 
   3  -3   2     2391.04     2540.24     77.10 o 
   4  -3   2     1157.50     1315.75     41.80 o 
   5  -3   2        9.22        5.82      2.36 o 
   6  -3   2      106.41      116.66      8.98 o 
   7  -3   2        0.13        4.59      5.17 o 
   8  -3   2       14.76        1.84      5.03 o 
   9  -3   2       34.56       18.64     10.83 o 
  10  -3   2        0.00        6.51     12.61 o 
 -11  -2   2        0.53      -14.86     14.86 o 
 -10  -2   2       13.10       -3.45     12.54 o 
  -9  -2   2       60.96       58.92     13.25 o 
  -8  -2   2        1.96        5.04      5.80 o 
  -7  -2   2        0.21       10.62      4.24 o 
  -6  -2   2       11.50       13.95      4.03 o 
  -5  -2   2       40.59       47.38      4.40 o 
  -4  -2   2       11.89       16.73      3.12 o 
  -3  -2   2       52.25       37.35      3.03 o 
  -2  -2   2      909.58      928.34     26.73 o 
  -1  -2   2        0.22        0.30      0.85 o 
   0  -2   2      274.96      256.17      6.14 o 
   1  -2   2     5200.00     5322.12    219.95 o 
   2  -2   2     2644.57     2849.43     91.60 o 
   3  -2   2     1630.13     1884.32     49.83 o 
   4  -2   2      530.10      441.17     18.59 o 
   5  -2   2       40.93       54.55      6.21 o 
   6  -2   2      351.29      293.68     14.92 o 
   7  -2   2        9.88       -1.84      5.97 o 
   8  -2   2        2.15        8.22      5.47 o 
   9  -2   2       12.90       10.24      7.19 o 
  10  -2   2       15.50        9.96     15.59 o 
 -11  -1   2        2.61        4.39     16.30 o 
 -10  -1   2       38.52       34.04     14.82 o 
  -9  -1   2      167.45      186.75     20.82 o 
  -8  -1   2      242.36      262.28     15.56 o 
  -7  -1   2       38.56       39.79      4.89 o 
  -6  -1   2        3.92        2.49      3.05 o 
  -5  -1   2      171.92      166.59     11.95 o 
  -4  -1   2      325.82      305.47      9.30 o 
  -3  -1   2       79.02       77.47      3.69 o 
  -2  -1   2     1851.19     1875.66     41.94 o 
  -1  -1   2    11045.59    10973.38    303.47 o 
   0  -1   2     4007.90     4061.64     71.77 o 
   1  -1   2       80.40       63.43      3.08 o 
   2  -1   2     4860.75     5183.00    127.02 o 
   3  -1   2     1121.33     1203.40     33.34 o 
   4  -1   2      123.98       91.67      7.51 o 
   5  -1   2      454.34      496.11     18.77 o 
   6  -1   2       45.55       39.62      5.82 o 
   7  -1   2      141.72      111.01      9.48 o 
   8  -1   2      247.34      297.91     24.61 o 
   9  -1   2        0.00      -11.17     11.17 o 
  10  -1   2        1.08       -2.15     14.22 o 
  11  -1   2        1.42      -17.34     17.34 o 
 -11   0   2       68.36       60.59     17.71 o 
 -10   0   2       81.28       93.52     19.78 o 
  -9   0   2        1.34       -9.47      9.47 o 
  -8   0   2        1.64        6.69      6.16 o 
  -7   0   2       64.05       75.77      7.28 o 
  -6   0   2      169.56      171.10      8.89 o 
  -5   0   2       32.42       30.26      6.62 o 
  -4   0   2       45.20       45.42      3.62 o 
  -3   0   2      536.70      513.35     13.44 o 
  -2   0   2     2068.36     2247.19     40.95 o 
  -1   0   2       91.98       62.96      2.98 o 
   0   0   2     1556.15     1437.17     46.07 o 
   1   0   2      674.21      656.16     12.76 o 
   2   0   2      321.73      287.78      9.49 o 
   3   0   2      613.78      575.69     17.26 o 
   4   0   2      447.31      443.98     15.44 o 
   5   0   2     1776.67     2085.23     60.95 o 
   6   0   2     1571.10     1696.04     50.61 o 
   7   0   2      124.46      134.52     10.17 o 
   8   0   2      245.04      216.61     13.94 o 
   9   0   2        0.80       -2.98      7.24 o 
  10   0   2        0.99       19.68     14.55 o 
  11   0   2       38.83       58.11     15.53 o 
 -10   1   2        3.08       24.24     17.20 o 
  -9   1   2       51.22       59.59     17.54 o 
  -8   1   2       26.70       24.13      8.22 o 
  -7   1   2       11.75        3.60      3.69 o 
  -6   1   2        0.04       -1.36      4.09 o 
  -5   1   2      501.27      553.28     17.40 o 
  -4   1   2       17.74       17.36      2.77 o 
  -3   1   2      518.63      448.58     12.22 o 
  -2   1   2      566.62      575.11     15.63 o 
  -1   1   2      132.41      144.85      4.16 o 
   0   1   2     1356.86     1474.62     37.13 o 
   1   1   2       59.02       62.19      2.21 o 
   2   1   2       22.83       15.79      1.44 o 
   3   1   2      842.44      858.08     24.74 o 
   4   1   2     4156.48     4327.46    118.97 o 
   5   1   2      189.98      157.73      7.28 o 
   6   1   2      417.90      386.26     15.29 o 
   7   1   2      304.60      318.45     15.05 o 
   8   1   2       26.46       22.23      7.05 o 
   9   1   2      122.17      137.72     15.66 o 
  10   1   2        3.92        4.26     11.47 o 
  11   1   2       47.70       97.88     18.85 o 
  12   1   2        0.00       -0.44     17.24 o 
 -10   2   2        5.47      -10.60     19.85 o 
  -9   2   2        3.74       20.22     14.92 o 
  -8   2   2       22.09       15.94      6.48 o 
  -7   2   2       10.97       20.60      5.35 o 
  -6   2   2       16.31       15.10      4.14 o 
  -5   2   2      426.56      409.59     13.10 o 
  -4   2   2       80.28       86.87      5.85 o 
  -3   2   2        1.31        1.03      2.22 o 
  -2   2   2      105.88       90.43      3.57 o 
  -1   2   2       18.37       11.95      1.60 o 
   0   2   2       52.15       52.11      3.92 o 
   1   2   2       78.10      110.55     11.06 o 
   2   2   2      317.22      286.13     15.16 o 
   3   2   2      517.35      532.48     13.56 o 
   4   2   2       75.38       57.19      3.94 o 
   5   2   2      503.75      519.18     18.78 o 
   6   2   2     1273.66     1416.92     67.52 o 
   7   2   2      153.22      148.54     19.03 o 
   8   2   2      319.64      319.11     26.93 o 
   9   2   2      143.63      142.55     16.26 o 
  10   2   2       52.96       30.21     13.41 o 
  11   2   2        2.10       12.27     14.39 o 
  12   2   2        9.36        6.00     17.54 o 
  -9   3   2        0.38       -7.04     11.43 o 
  -8   3   2       34.08       40.74     13.14 o 
  -7   3   2      182.63      189.19     22.15 o 
  -6   3   2        3.06        4.16      3.47 o 
  -5   3   2       82.67       83.21      8.54 o 
  -4   3   2      119.63       97.74      6.87 o 
  -3   3   2       80.50       81.66      5.92 o 
  -2   3   2      227.52      201.70      8.98 o 
  -1   3   2      820.13      747.97     35.85 o 
   0   3   2      348.50      393.58     18.91 o 
   1   3   2      350.69      349.88      9.93 o 
   2   3   2     2764.76     2804.01    175.91 o 
   3   3   2     1764.91     1754.33     37.02 o 
   4   3   2     3648.81     3940.25     80.97 o 
   5   3   2      264.44      259.96     11.11 o 
   6   3   2       88.56       80.41      6.76 o 
   7   3   2       83.03       55.58      9.79 o 
   8   3   2      480.26      527.25     23.57 o 
   9   3   2      229.91      237.65     19.75 o 
  10   3   2        0.50        4.16     11.60 o 
  11   3   2       43.51       47.78     16.36 o 
  12   3   2        6.54       21.19     12.31 o 
  -9   4   2        9.86       29.44     19.78 o 
  -8   4   2        0.31       10.97     13.14 o 
  -7   4   2       19.52        9.62      8.32 o 
  -6   4   2        5.18        7.13      4.93 o 
  -5   4   2       72.14       57.96     22.99 o 
  -4   4   2      245.86      265.40     13.73 o 
  -3   4   2      311.32      294.17     12.44 o 
  -2   4   2      196.16      229.48      8.64 o 
  -1   4   2       79.23       79.44      4.25 o 
   0   4   2     4691.53     5285.61    132.84 o 
   1   4   2     1348.47     1372.14     39.90 o 
   2   4   2      941.92      926.44     47.95 o 
   3   4   2       64.20       61.22      4.07 o 
   4   4   2      717.66      820.43     23.92 o 
   5   4   2     1627.76     1860.02     52.77 o 
   6   4   2      404.13      400.14     14.33 o 
   7   4   2       32.36       30.80      5.03 o 
   8   4   2        0.76        2.90      5.62 o 
   9   4   2       84.75       80.95     11.77 o 
  10   4   2        0.18        2.45     11.07 o 
  11   4   2       82.46       95.77     19.48 o 
  12   4   2        0.70        9.26     11.33 o 
  -8   5   2       26.57       22.33     17.07 o 
  -7   5   2       57.15       60.33     17.07 o 
  -6   5   2        2.13       -3.49      7.85 o 
  -5   5   2       22.67       27.93      8.72 o 
  -4   5   2      456.93      480.74     22.16 o 
  -3   5   2      103.58      121.45      9.86 o 
  -2   5   2       11.65        9.29      2.34 o 
  -1   5   2       26.17       26.70      3.63 o 
   0   5   2      196.20      270.41     11.03 o 
   1   5   2       29.86       17.08      3.14 o 
   2   5   2      429.09      474.01     29.51 o 
   3   5   2      782.89      854.14     45.44 o 
   4   5   2       11.65       10.35      3.76 o 
   5   5   2      539.73      605.21     21.42 o 
   6   5   2      196.40      193.97     11.02 o 
   7   5   2        1.74        2.07      1.97 o 
   8   5   2       20.84       21.78      6.61 o 
   9   5   2        4.74       13.28      9.26 o 
  10   5   2       32.15       38.97     12.98 o 
  11   5   2       15.78        9.86     13.55 o 
  12   5   2       10.70        4.16     10.83 o 
  -7   6   2        5.07       26.19     16.16 o 
  -6   6   2        8.09       22.67     11.33 o 
  -5   6   2      100.11      122.70     17.44 o 
  -4   6   2        3.73       -5.20      9.12 o 
  -3   6   2      215.41      209.38     12.43 o 
  -2   6   2        2.55        0.34      5.04 o 
  -1   6   2     1043.35      981.15     62.03 o 
   0   6   2       21.76       17.90      3.66 o 
   1   6   2      472.81      541.86     27.16 o 
   2   6   2      908.66     1037.23     78.49 o 
   3   6   2      391.71      445.27     16.53 o 
   4   6   2      865.50      915.95     31.37 o 
   5   6   2      136.49      155.13      9.08 o 
   6   6   2        7.95        7.42      4.41 o 
   7   6   2        8.24        8.46      6.76 o 
   8   6   2       77.10       91.13     14.99 o 
   9   6   2      127.06       94.93      7.41 o 
  10   6   2        2.43      -10.13     10.13 o 
  11   6   2        0.00       -3.69     13.08 o 
  12   6   2        3.39      -15.29     15.29 o 
  -7   7   2        6.45       40.88     20.02 o 
  -6   7   2       17.90       -2.62     15.63 o 
  -5   7   2        7.89        3.02      9.52 o 
  -4   7   2      140.61      151.17     16.90 o 
  -3   7   2       97.30       86.78     13.35 o 
  -2   7   2        1.71        4.93      2.88 o 
  -1   7   2      465.69      473.21     26.85 o 
   0   7   2       94.99       86.35      7.07 o 
   1   7   2       23.51       29.25      5.38 o 
   2   7   2      126.61      103.28      7.70 o 
   3   7   2       22.42       34.66      6.20 o 
   4   7   2        1.34        2.01      4.40 o 
   5   7   2       50.30       51.10     11.57 o 
   6   7   2      248.69      274.38     14.85 o 
   7   7   2       37.31       19.92      5.92 o 
   8   7   2       18.56        6.57      8.22 o 
   9   7   2        0.73       18.71     10.60 o 
  10   7   2        6.01        4.06     11.37 o 
  11   7   2        9.27        6.94     13.48 o 
  12   7   2        0.63       16.50     16.06 o 
  -6   8   2       38.89       29.41     20.76 o 
  -5   8   2        0.14      -14.65     14.65 o 
  -4   8   2       21.10       21.06     14.18 o 
  -3   8   2      183.57      177.26     20.56 o 
  -2   8   2        1.84        0.00      9.76 o 
  -1   8   2       31.42       26.69      3.54 o 
   0   8   2      232.68      255.76     14.15 o 
   1   8   2       10.02       -0.85      5.40 o 
   2   8   2       15.56       12.83      4.05 o 
   3   8   2        5.24       -2.09      4.20 o 
   4   8   2      431.61      493.82     35.73 o 
   5   8   2      208.19      210.27      7.84 o 
   6   8   2      413.56      463.14     21.60 o 
   7   8   2        1.17        3.65      2.63 o 
   8   8   2       28.94       31.82      9.22 o 
   9   8   2        5.26       18.58     10.33 o 
  10   8   2       25.30        6.97     11.07 o 
  11   8   2        1.54       11.87     14.75 o 
  12   8   2        1.79       -1.64     16.90 o 
  -5   9   2       56.21       39.47     21.03 o 
  -4   9   2       42.71       21.36     15.39 o 
  -3   9   2        0.66      -14.45     14.45 o 
  -2   9   2       29.44       32.55      9.06 o 
  -1   9   2        0.63        0.00      3.79 o 
   0   9   2        8.80       19.52      9.56 o 
   1   9   2       33.64       35.68      7.88 o 
   2   9   2      187.78      202.68     15.12 o 
   3   9   2        6.88       16.13      8.48 o 
   4   9   2      490.78      562.56     20.88 o 
   5   9   2      362.54      362.52     20.97 o 
   6   9   2       61.11       54.96     10.50 o 
   7   9   2       31.66       23.74      8.65 o 
   8   9   2        5.08       22.10      9.79 o 
   9   9   2        0.43      -11.30     11.30 o 
  10   9   2       16.00       19.45     13.25 o 
  11   9   2        0.84       21.03     16.10 o 
  12   9   2        6.62      -16.53     16.53 o 
  -4  10   2        0.01        6.81     12.74 o 
  -3  10   2        9.05        7.67     10.90 o 
  -2  10   2       10.56        9.66      9.66 o 
  -1  10   2        1.18       -9.99     11.23 o 
   0  10   2        2.71       -2.46      4.07 o 
   1  10   2        3.96       14.89      9.93 o 
   2  10   2      334.07      401.46     29.68 o 
   3  10   2      106.07      116.12     16.87 o 
   4  10   2        1.39       -2.55      6.40 o 
   5  10   2        1.16        2.69      5.89 o 
   6  10   2        4.54       12.17     10.43 o 
   7  10   2       22.21        8.65     11.27 o 
   8  10   2       10.35        8.58      8.15 o 
   9  10   2       51.68       42.29     16.10 o 
  10  10   2        2.11      -13.38     13.38 o 
  11  10   2       47.93       53.62     14.99 o 
  -2  11   2       13.84       18.81     12.11 o 
  -1  11   2        6.17       23.67     14.12 o 
   0  11   2        5.14        3.72      9.49 o 
   1  11   2       25.25       24.31     13.18 o 
   2  11   2        0.94       -4.56     10.76 o 
   3  11   2        1.27       -5.83     10.43 o 
   4  11   2        8.14        0.00     11.00 o 
   5  11   2        1.62       -6.44     11.13 o 
   6  11   2        0.90       -3.45      7.34 o 
   7  11   2       21.54       37.99     14.25 o 
   8  11   2        3.22        5.16     13.75 o 
   9  11   2       16.67       22.13     15.73 o 
  10  11   2       11.83        5.47     15.16 o 
  11  11   2        0.40        4.59     12.54 o 
  -1  12   2        1.68       -4.12     10.36 o 
   0  12   2       61.38       41.98     20.19 o 
   1  12   2        0.23       -9.86      9.86 o 
   2  12   2        2.88      -13.18     13.18 o 
   3  12   2        4.45      -12.44     12.44 o 
   4  12   2        0.21      -12.14     12.14 o 
   5  12   2        0.15        8.45      8.05 o 
   6  12   2        4.25       -2.55      8.55 o 
   7  12   2       11.72       29.14     16.30 o 
   8  12   2        1.87        2.15     13.68 o 
   9  12   2        3.50       19.99     17.03 o 
  10  12   2        0.99        4.23     11.40 o 
   1  13   2        3.53        5.33     12.68 o 
   2  13   2       17.45       24.14     13.11 o 
   3  13   2        0.98      -12.74     14.82 o 
   4  13   2        0.01      -10.36     10.36 o 
   5  13   2       11.38       22.17     11.30 o 
   6  13   2        6.97      -14.75     14.75 o 
   7  13   2       10.42       12.31     15.26 o 
   8  13   2       10.67       -3.82     16.57 o 
  -5 -13   3       19.20       47.42     16.36 o 
  -4 -13   3        0.01        0.00     15.96 o 
  -3 -13   3        2.89        0.84     16.80 o 
  -2 -13   3        0.24        4.19     12.61 o 
  -7 -12   3        6.97        5.40     15.76 o 
  -6 -12   3        0.10       15.09     14.69 o 
  -5 -12   3        0.36       -9.29     15.22 o 
  -4 -12   3        0.79       -1.71     14.42 o 
  -3 -12   3        0.46       -2.55     10.16 o 
  -2 -12   3       20.61       10.97     15.19 o 
  -1 -12   3       12.80       26.96     16.03 o 
   0 -12   3        3.38       -1.68     16.03 o 
   1 -12   3        5.20       38.86     19.85 o 
  -9 -11   3        2.53       43.49     16.93 o 
  -8 -11   3        0.11       11.00     14.65 o 
  -7 -11   3        2.25       -0.40     13.25 o 
  -6 -11   3        2.91        5.90     13.45 o 
  -5 -11   3        0.18       -3.39      9.36 o 
  -4 -11   3       27.37       20.49     12.81 o 
  -3 -11   3        2.89       -9.83     10.23 o 
  -2 -11   3       11.68       39.07     13.18 o 
  -1 -11   3       13.68       13.55     10.16 o 
   0 -11   3       16.17        9.29     13.55 o 
   1 -11   3        1.44       -0.44      9.76 o 
   2 -11   3       12.97       23.81     17.00 o 
 -10 -10   3        0.04       -3.99     16.00 o 
  -9 -10   3        4.66        1.61     14.42 o 
  -8 -10   3       10.58      -11.74     11.74 o 
  -7 -10   3       14.31       -4.12     11.13 o 
  -6 -10   3        3.53        0.00     10.50 o 
  -5 -10   3        2.83       -1.58      7.59 o 
  -4 -10   3       18.54       16.74      6.16 o 
  -3 -10   3       93.89       81.22      7.81 o 
  -2 -10   3        0.11       -1.29      3.22 o 
  -1 -10   3       10.63        4.04      4.82 o 
   0 -10   3        6.62       11.47     11.47 o 
   1 -10   3        3.91       -8.92     11.90 o 
   2 -10   3        2.67       -6.81     12.34 o 
   3 -10   3        6.76        3.86     14.99 o 
   4 -10   3        6.18       23.61     18.48 o 
 -10  -9   3        1.83       -0.80     14.79 o 
  -9  -9   3        1.85       -5.57      8.75 o 
  -8  -9   3       19.50       13.25     11.64 o 
  -7  -9   3        1.06        2.45      9.79 o 
  -6  -9   3      174.41      187.75     48.07 o 
  -5  -9   3       85.18       80.78      9.94 o 
  -4  -9   3        0.31        1.55      4.36 o 
  -3  -9   3       18.49       16.20      9.42 o 
  -2  -9   3        1.44        1.27      4.40 o 
  -1  -9   3       79.67       72.11      5.01 o 
   0  -9   3        6.08        1.62      3.33 o 
   1  -9   3      109.57      100.43     14.05 o 
   2  -9   3        0.82        8.11     11.54 o 
   3  -9   3        2.96      -13.71     13.71 o 
   4  -9   3        2.16       10.76     11.20 o 
   5  -9   3        0.01       -6.91     16.40 o 
 -11  -8   3        3.66       -6.54     15.93 o 
 -10  -8   3        1.30        0.40     12.04 o 
  -8  -8   3        1.17        0.46      4.04 o 
  -7  -8   3       11.57       24.24      8.40 o 
  -6  -8   3       16.52       24.13     10.04 o 
  -5  -8   3        8.64        5.35      4.06 o 
  -4  -8   3       76.22       70.54      9.71 o 
  -3  -8   3        0.39       -3.47      4.41 o 
  -2  -8   3       40.06       30.00      4.78 o 
  -1  -8   3        6.42        6.25      2.94 o 
   0  -8   3       71.20       56.92      5.31 o 
   1  -8   3      101.65       92.55     13.25 o 
   2  -8   3      104.81       94.56     14.99 o 
   3  -8   3       82.69       95.43     17.20 o 
   4  -8   3       88.71      102.71     16.43 o 
   5  -8   3       36.80       23.81     15.59 o 
   6  -8   3       29.44       29.48     14.75 o 
 -11  -7   3        0.07      -15.29     15.29 o 
 -10  -7   3       20.11       19.01     13.75 o 
  -9  -7   3        0.58        1.98     10.36 o 
  -8  -7   3        0.51        2.21      4.07 o 
  -7  -7   3       25.36       32.06      3.90 o 
  -6  -7   3       31.43       33.57      4.21 o 
  -5  -7   3        7.01        9.65      4.52 o 
  -4  -7   3       47.08       44.51      4.89 o 
  -3  -7   3        0.02        0.12      2.28 o 
  -2  -7   3       11.59        7.59      2.16 o 
  -1  -7   3        0.09        1.05      2.42 o 
   0  -7   3       73.15       58.89      4.98 o 
   1  -7   3       34.08       36.67      5.95 o 
   2  -7   3       16.25       15.44      5.25 o 
   3  -7   3     1557.58     1995.21     91.51 o 
   4  -7   3       38.32       24.21      8.65 o 
   5  -7   3      140.82      123.97     19.11 o 
   6  -7   3       73.25       75.55     17.84 o 
   7  -7   3        0.64      -17.40     17.40 o 
 -11  -6   3        1.47        8.82     12.17 o 
 -10  -6   3        3.79       -6.57     11.50 o 
  -9  -6   3       22.40       13.77      5.10 o 
  -8  -6   3        0.69       -3.31      4.03 o 
  -7  -6   3        0.10       -2.41      3.47 o 
  -6  -6   3        0.10       -0.96      3.17 o 
  -5  -6   3       67.49       59.90      5.03 o 
  -4  -6   3        0.37        4.03      3.01 o 
  -3  -6   3       18.70       17.85      2.85 o 
  -2  -6   3      549.26      540.79     17.15 o 
  -1  -6   3       58.25       47.47      3.42 o 
   0  -6   3       95.46       84.43      6.26 o 
   1  -6   3      394.23      433.70     19.73 o 
   2  -6   3       80.26       86.11      9.93 o 
   3  -6   3      110.52       79.63      8.40 o 
   4  -6   3        8.22        8.65      9.09 o 
   5  -6   3      195.01      219.10     21.80 o 
   6  -6   3        7.90       24.31     14.75 o 
   7  -6   3        0.03      -13.04     13.04 o 
   8  -6   3       13.57       22.17     14.35 o 
 -11  -5   3        0.65       15.36     16.20 o 
 -10  -5   3        6.55       -7.51      7.51 o 
  -9  -5   3        8.29       -3.69      9.83 o 
  -8  -5   3       40.07       54.29     12.07 o 
  -7  -5   3       22.12       15.27      3.60 o 
  -6  -5   3       27.48       34.96      4.09 o 
  -5  -5   3      194.40      186.16      7.19 o 
  -4  -5   3      206.95      194.77      5.93 o 
  -3  -5   3        2.96        4.14      2.11 o 
  -2  -5   3       17.95       18.26      5.35 o 
  -1  -5   3     1973.19     2096.25     62.14 o 
   0  -5   3      401.35      423.39     18.61 o 
   1  -5   3      321.48      300.31     20.79 o 
   2  -5   3       37.66       38.35      5.37 o 
   3  -5   3       16.71        8.05      5.11 o 
   4  -5   3       19.00       10.32      4.74 o 
   5  -5   3       75.48       60.73     11.30 o 
   6  -5   3        2.55        8.25     10.43 o 
   7  -5   3      124.21      118.94     19.15 o 
   8  -5   3        0.08      -15.63     15.63 o 
   9  -5   3        0.26       -6.94     17.81 o 
 -11  -4   3        1.66       16.03     10.83 o 
 -10  -4   3       22.49       24.24     14.05 o 
  -9  -4   3        1.40        1.24     10.03 o 
  -8  -4   3       76.94       81.71     10.28 o 
  -7  -4   3       23.72       15.57      4.54 o 
  -6  -4   3       67.92       68.38      5.44 o 
  -5  -4   3      132.61      150.94      7.65 o 
  -4  -4   3       75.56       76.24      3.92 o 
  -3  -4   3      760.58      852.12     16.81 o 
  -2  -4   3     1022.51     1009.85     19.66 o 
  -1  -4   3      870.25      894.24     23.30 o 
   0  -4   3     1222.55     1343.38     29.02 o 
   1  -4   3      318.60      288.01     11.36 o 
   2  -4   3      603.62      653.46     21.45 o 
   3  -4   3      188.51      200.55     10.07 o 
   4  -4   3       91.42      101.63      8.70 o 
   5  -4   3      991.96     1006.65     35.80 o 
   6  -4   3       60.78       56.40      4.11 o 
   7  -4   3       19.67       14.72      9.09 o 
   8  -4   3       96.68       97.92     16.10 o 
   9  -4   3        0.16      -11.70     16.06 o 
 -11  -3   3       16.37       46.48     18.85 o 
 -10  -3   3        4.86      -12.98     12.98 o 
  -9  -3   3       81.93       78.77     11.94 o 
  -8  -3   3       21.60       12.41      6.27 o 
  -7  -3   3       29.37       30.72      5.45 o 
  -6  -3   3       64.76       60.51      9.42 o 
  -5  -3   3        0.02        1.46      7.47 o 
  -4  -3   3       56.09       46.27      3.70 o 
  -3  -3   3      610.58      584.78     25.34 o 
  -2  -3   3      255.11      302.51      6.86 o 
  -1  -3   3      166.06      203.67      4.56 o 
   0  -3   3      894.86      868.48     26.29 o 
   1  -3   3      235.70      239.05      8.85 o 
   2  -3   3     2295.35     2450.29     96.35 o 
   3  -3   3     3470.24     3757.55    187.67 o 
   4  -3   3      466.43      503.85     18.92 o 
   5  -3   3       10.50       10.31      5.76 o 
   6  -3   3      726.16      777.77     30.49 o 
   7  -3   3        0.01       -7.75      9.05 o 
   8  -3   3      154.75      167.39     19.43 o 
   9  -3   3       12.24       32.86     12.54 o 
  10  -3   3        3.28       -2.18     13.01 o 
 -11  -2   3        0.46        6.20     16.36 o 
 -10  -2   3        9.61        4.83     14.45 o 
  -9  -2   3        8.01       -7.34      9.52 o 
  -8  -2   3       14.97       14.41      5.52 o 
  -7  -2   3      499.15      578.90     20.66 o 
  -6  -2   3       24.19       22.99      5.38 o 
  -5  -2   3       21.50       10.29      3.63 o 
  -4  -2   3       29.51       21.14      2.91 o 
  -3  -2   3        9.84       20.56      2.63 o 
  -2  -2   3      986.43      934.53     34.31 o 
  -1  -2   3       84.74       80.44      3.32 o 
   0  -2   3     1275.32     1274.02     31.89 o 
   1  -2   3     3620.16     3656.65    110.69 o 
   2  -2   3      459.25      498.56     25.47 o 
   3  -2   3       16.09       12.68      3.16 o 
   4  -2   3     1367.03     1564.90     46.97 o 
   5  -2   3      120.34      130.90      8.41 o 
   6  -2   3      107.11      117.08      9.58 o 
   7  -2   3       21.98        8.76      6.72 o 
   8  -2   3       50.10       33.50     11.60 o 
   9  -2   3        0.01       -9.05     12.07 o 
  10  -2   3       76.27       75.55     20.32 o 
  11  -2   3        0.21       28.17     19.48 o 
 -10  -1   3      128.53      115.99     18.98 o 
  -9  -1   3       28.93       25.35     10.50 o 
  -8  -1   3       85.88       85.87     10.02 o 
  -7  -1   3       47.82       35.17      5.57 o 
  -6  -1   3       53.80       55.34      5.23 o 
  -5  -1   3      191.65      185.03      7.56 o 
  -4  -1   3      262.53      269.50      7.97 o 
  -3  -1   3       14.49        9.41      2.20 o 
  -2  -1   3      429.00      422.81      9.73 o 
  -1  -1   3      274.41      340.58      8.96 o 
   0  -1   3     4242.36     4342.84     93.73 o 
   1  -1   3      515.58      600.34     12.42 o 
   2  -1   3       89.61       85.37      7.60 o 
   3  -1   3      930.56      991.29     28.18 o 
   4  -1   3        1.63       -1.15      2.67 o 
   5  -1   3      279.55      289.24     11.80 o 
   6  -1   3        2.92       -0.64      3.83 o 
   7  -1   3        0.01        5.97      7.24 o 
   8  -1   3       46.71       25.59      8.11 o 
   9  -1   3       18.45        6.84     12.41 o 
  10  -1   3       17.70       53.69     17.20 o 
  11  -1   3        1.68        9.93     17.27 o 
 -10   0   3       17.71       10.19     15.96 o 
  -9   0   3        4.26        5.26     11.87 o 
  -8   0   3        0.03       10.48      9.42 o 
  -7   0   3      499.42      553.23     20.73 o 
  -6   0   3       32.00       37.69      4.42 o 
  -5   0   3      356.80      347.24     12.38 o 
  -4   0   3       83.09       75.68      4.50 o 
  -3   0   3       74.10       77.46      3.91 o 
  -2   0   3        5.58        6.52      1.41 o 
  -1   0   3    11763.19    11877.54    294.04 o 
   0   0   3     4793.80     4414.15     90.69 o 
   1   0   3     1170.98     1216.41     26.31 o 
   2   0   3      111.45      109.88      4.28 o 
   3   0   3      178.49      147.86      6.14 o 
   4   0   3      604.32      618.77     19.37 o 
   5   0   3       44.66       38.92      4.49 o 
   6   0   3       80.75       97.56     12.09 o 
   7   0   3       77.66       64.93      7.20 o 
   8   0   3      158.61      143.32     22.89 o 
   9   0   3        0.24        2.11     10.63 o 
  10   0   3       60.46       77.26     15.39 o 
  11   0   3        0.85       24.04     17.60 o 
 -10   1   3       28.05        9.76     17.30 o 
  -9   1   3       78.41       75.42     16.77 o 
  -8   1   3        2.25       -0.23      7.58 o 
  -7   1   3       58.54       60.00      7.27 o 
  -6   1   3      206.17      223.18     15.61 o 
  -5   1   3      439.97      435.61     14.42 o 
  -4   1   3      291.78      317.21     10.47 o 
  -3   1   3     1757.89     1782.16     35.41 o 
  -2   1   3      113.39       94.66      3.50 o 
  -1   1   3       72.74       62.07      5.53 o 
   0   1   3     1412.39     1490.23     66.66 o 
   1   1   3      185.93      195.36      6.10 o 
   2   1   3      719.96      787.25     21.73 o 
   3   1   3     1396.96     1384.39     30.61 o 
   4   1   3       45.40       34.81      5.68 o 
   5   1   3        0.02        0.56      3.47 o 
   6   1   3      192.95      182.97      9.88 o 
   7   1   3      328.65      338.12     16.46 o 
   8   1   3      401.78      369.77     28.92 o 
   9   1   3       14.69        6.74     10.09 o 
  10   1   3       53.64       58.38     15.26 o 
  11   1   3       56.07       93.72     19.62 o 
  12   1   3       11.96       35.61     20.62 o 
  -9   2   3       10.84       15.89     11.03 o 
  -8   2   3      106.67      121.29     18.91 o 
  -7   2   3       16.61        5.93      6.90 o 
  -6   2   3      108.97      101.84      7.46 o 
  -5   2   3      362.95      351.54     14.82 o 
  -4   2   3      440.35      470.63     24.44 o 
  -3   2   3      670.67      701.77     15.45 o 
  -2   2   3      315.68      349.96     18.67 o 
  -1   2   3        9.19        9.14      1.74 o 
   0   2   3       39.69       42.43      2.56 o 
   1   2   3     9831.61     9659.40    546.01 o 
   2   2   3       77.94       63.53      2.90 o 
   3   2   3        0.46        1.38      1.17 o 
   4   2   3      145.42      121.56      6.50 o 
   5   2   3      386.41      338.38     12.88 o 
   6   2   3       13.57       10.75      4.30 o 
   7   2   3      107.63      127.67      8.75 o 
   8   2   3     1025.17     1043.13     38.60 o 
   9   2   3      330.19      343.61     24.28 o 
  10   2   3      444.67      483.98     34.20 o 
  11   2   3       86.72       69.72     17.74 o 
  12   2   3       11.73       16.20     13.21 o 
  -9   3   3        1.75      -13.25     16.77 o 
  -7   3   3        8.98        0.26      6.25 o 
  -6   3   3       31.46       34.41      5.98 o 
  -5   3   3       31.61       37.46      7.36 o 
  -4   3   3      123.95      135.17      6.76 o 
  -3   3   3      222.03      233.90      8.43 o 
  -2   3   3       84.13       80.98      6.17 o 
  -1   3   3      385.23      342.07     14.29 o 
   0   3   3        0.27        1.92      3.59 o 
   1   3   3      305.07      322.30     17.14 o 
   2   3   3      508.01      476.00     31.73 o 
   3   3   3       29.57       26.43      3.05 o 
   4   3   3      692.94      854.19     22.24 o 
   5   3   3      451.46      459.24     12.78 o 
   6   3   3        0.04        1.22      3.76 o 
   7   3   3       26.77       26.49      4.89 o 
   8   3   3       56.12       46.41      6.49 o 
   9   3   3      128.84      145.77     16.43 o 
  10   3   3        0.24        6.61     10.36 o 
  11   3   3        8.76        2.51     13.38 o 
  12   3   3       14.37        1.68     16.50 o 
  -8   4   3        8.12        0.87     15.36 o 
  -7   4   3        4.72      -10.97     10.97 o 
  -6   4   3       52.69       48.52     12.24 o 
  -5   4   3        0.02        1.23      6.23 o 
  -4   4   3       22.54       23.76      5.92 o 
  -3   4   3       14.39        9.10      3.44 o 
  -2   4   3      235.18      245.60     20.57 o 
  -1   4   3      577.37      560.65     41.61 o 
   0   4   3     2562.11     2812.67     75.34 o 
   1   4   3      811.67      944.62     27.00 o 
   2   4   3      753.83      875.72     52.57 o 
   3   4   3      973.49     1132.88     27.43 o 
   4   4   3        1.67        5.21      1.46 o 
   5   4   3      102.16      107.24      6.74 o 
   6   4   3      378.90      387.28     17.20 o 
   7   4   3        1.07        5.83      3.72 o 
   8   4   3       33.74       40.28      8.05 o 
   9   4   3       52.11       41.72     10.13 o 
  10   4   3       11.19       16.80     11.47 o 
  11   4   3       73.65       86.18     17.40 o 
  12   4   3        0.92      -14.69     14.69 o 
  -8   5   3        0.04        4.39     17.54 o 
  -7   5   3        4.96      -12.24     13.11 o 
  -6   5   3        3.57        4.36      9.59 o 
  -5   5   3        5.43        3.05      7.41 o 
  -4   5   3      324.85      344.60     17.74 o 
  -3   5   3       41.56       30.01      5.72 o 
  -2   5   3      241.95      238.19     25.85 o 
  -1   5   3      205.17      182.46     13.86 o 
   0   5   3      257.19      270.27      9.95 o 
   1   5   3     1276.04     1314.69     38.82 o 
   2   5   3      198.14      224.34     16.73 o 
   3   5   3      595.30      603.99     20.38 o 
   4   5   3     2613.69     2807.93    124.52 o 
   5   5   3      332.91      384.49     14.69 o 
   6   5   3      830.11      885.70     29.84 o 
   7   5   3      208.15      191.86     15.45 o 
   8   5   3       17.96       12.31      2.38 o 
   9   5   3       32.98       34.22      4.85 o 
  10   5   3        1.26       -9.36      9.36 o 
  11   5   3        6.11       26.73     13.58 o 
  12   5   3        0.15        7.91     14.15 o 
  -7   6   3        2.53       13.08     15.26 o 
  -6   6   3        2.02       -4.80      9.15 o 
  -5   6   3       37.17       44.30     13.92 o 
  -4   6   3      571.28      635.68     39.74 o 
  -3   6   3        8.68       19.62      9.19 o 
  -2   6   3       16.66       14.05      3.36 o 
  -1   6   3      280.52      252.23     17.48 o 
   0   6   3      631.83      747.67     25.74 o 
   1   6   3       32.95       22.04      4.65 o 
   2   6   3      254.86      251.59     23.00 o 
   3   6   3       29.44       20.22      4.93 o 
   4   6   3      612.66      616.72     21.48 o 
   5   6   3       44.12       52.99      5.29 o 
   6   6   3      220.02      226.87     15.27 o 
   7   6   3        0.68       -0.49      4.08 o 
   8   6   3       73.88       61.61      8.33 o 
   9   6   3        2.59       13.38      9.72 o 
  10   6   3       29.03       16.67      8.55 o 
  11   6   3        5.78       37.72     14.35 o 
  12   6   3        3.63        2.48     10.80 o 
  -6   7   3       37.81       41.14     17.77 o 
  -5   7   3       11.12       12.11      9.93 o 
  -4   7   3       36.95       31.86     12.91 o 
  -3   7   3      504.04      537.20     36.22 o 
  -2   7   3      194.13      189.08      8.84 o 
  -1   7   3       60.38       47.02      8.26 o 
   0   7   3       10.47        9.43      4.80 o 
   1   7   3       34.27       30.32      5.42 o 
   2   7   3      356.95      308.15     33.03 o 
   3   7   3      100.41      101.44      5.88 o 
   4   7   3        0.04       -1.30      9.51 o 
   5   7   3        6.01        4.87      1.23 o 
   6   7   3      308.70      352.29     12.66 o 
   7   7   3       17.51       23.24      8.89 o 
   8   7   3      431.88      502.99     32.06 o 
   9   7   3       14.99        9.46      7.38 o 
  10   7   3        6.70       -2.45      8.58 o 
  11   7   3        0.26       25.89     14.39 o 
  12   7   3        1.07       -1.64     14.92 o 
  -5   8   3       22.51       -0.44     15.46 o 
  -4   8   3        1.48       -7.28      8.55 o 
  -3   8   3       65.01       49.76     14.05 o 
  -2   8   3       28.10       29.01      4.87 o 
  -1   8   3        0.97        2.14      3.99 o 
   0   8   3        7.74        2.17      5.81 o 
   1   8   3       89.71      104.46     14.69 o 
   2   8   3      191.44      180.25     11.35 o 
   3   8   3      216.51      197.85     12.49 o 
   4   8   3      140.16      139.29     10.72 o 
   5   8   3      399.33      430.39     19.99 o 
   6   8   3      730.93      867.68     55.25 o 
   7   8   3      113.64      105.72      5.32 o 
   8   8   3        1.44       24.11     10.16 o 
   9   8   3       33.69       36.72     11.70 o 
  10   8   3        0.77        1.24     10.76 o 
  11   8   3        9.49        8.69      9.49 o 
  12   8   3        1.66       14.12     16.20 o 
  -4   9   3        3.96       25.12     12.34 o 
  -3   9   3        4.50       12.27     15.66 o 
  -2   9   3        1.90       -2.81     21.19 o 
  -1   9   3        7.75        9.25      6.46 o 
   0   9   3      173.77      127.50     12.47 o 
   1   9   3       20.49       30.15      9.49 o 
   2   9   3       24.48       13.34      3.52 o 
   3   9   3       33.41       25.15      7.87 o 
   4   9   3      162.89      163.82      9.35 o 
   5   9   3      227.68      239.22     20.25 o 
   6   9   3       52.05       61.50      9.69 o 
   7   9   3       25.71       10.03      6.97 o 
   8   9   3        4.77        3.42      7.31 o 
   9   9   3       18.66       23.71     11.87 o 
  10   9   3       16.40       -0.40     12.57 o 
  11   9   3       28.80       26.26     12.51 o 
  12   9   3        3.52       -9.59     15.46 o 
  -3  10   3       60.05       46.67     11.33 o 
  -2  10   3       16.97       17.97     13.78 o 
  -1  10   3      159.27      141.41     19.52 o 
   0  10   3        1.88        4.46      4.36 o 
   1  10   3       42.51       37.05      8.25 o 
   2  10   3        6.62        7.95      6.00 o 
   3  10   3        5.39       -4.19      8.82 o 
   4  10   3        0.03        2.15      6.40 o 
   5  10   3       20.01        9.99      9.99 o 
   6  10   3      120.48      124.24     16.23 o 
   7  10   3        0.66        4.80     11.37 o 
   8  10   3        5.42       19.48     12.14 o 
   9  10   3        5.33       10.70     10.70 o 
  10  10   3        6.83        8.05     10.60 o 
  11  10   3       12.75        9.26     17.27 o 
  -2  11   3       21.21       15.83     15.39 o 
  -1  11   3       16.06       11.57     13.65 o 
   0  11   3        0.27        4.53     11.50 o 
   1  11   3        6.83        5.33     12.74 o 
   2  11   3       70.04       66.36     14.45 o 
   3  11   3        2.23       -5.00     10.83 o 
   4  11   3        0.01        2.95     11.84 o 
   5  11   3        1.13        7.31     11.60 o 
   6  11   3       27.63       13.88      9.12 o 
   7  11   3        5.50       -3.92      8.28 o 
   8  11   3       25.04       29.94     13.45 o 
   9  11   3       10.64      -14.22     14.22 o 
  10  11   3        3.72        1.71     10.66 o 
  11  11   3        2.86      -16.53     16.53 o 
  -1  12   3        0.81        8.25     17.30 o 
   0  12   3        7.21       35.68     18.04 o 
   1  12   3        1.11       -2.45     14.32 o 
   2  12   3        0.22       32.83     15.19 o 
   3  12   3       13.50        3.72     12.81 o 
   4  12   3        4.35       -4.59     12.54 o 
   5  12   3        1.20        0.84      7.65 o 
   6  12   3        0.56       13.28     13.71 o 
   7  12   3        0.01      -13.38     13.38 o 
   8  12   3        6.14        3.89     14.69 o 
   9  12   3        0.02       -8.18     11.20 o 
  10  12   3        0.07        8.11     17.10 o 
   2  13   3       15.72       40.84     14.72 o 
   3  13   3        0.18       -4.93     16.00 o 
   4  13   3       31.62       34.37     12.00 o 
   5  13   3        5.07       -0.84     10.90 o 
   6  13   3       48.48       91.85     21.19 o 
   8  13   3        0.06       10.26     12.41 o 
  -7 -12   4        6.82        2.48     16.53 o 
  -6 -12   4       16.24       39.80     17.17 o 
  -5 -12   4        0.05       -2.11     10.16 o 
  -4 -12   4        1.85        2.11      9.36 o 
  -3 -12   4        0.28        6.81     14.49 o 
  -2 -12   4       19.81       31.89     12.34 o 
  -1 -12   4        2.87       38.60     14.42 o 
   0 -12   4       11.08       34.34     18.64 o 
  -8 -11   4        0.83      -11.37     14.62 o 
  -7 -11   4       21.04       31.32     12.37 o 
  -6 -11   4       15.94       20.12     13.41 o 
  -5 -11   4       35.08       32.73     11.47 o 
  -4 -11   4       52.59       67.23     15.86 o 
  -3 -11   4       14.97       25.32     10.29 o 
  -2 -11   4       28.23       48.76     13.68 o 
  -1 -11   4        8.98        0.44     12.78 o 
   0 -11   4        0.08        1.71     14.02 o 
   1 -11   4       22.21        1.27     14.89 o 
   2 -11   4        2.85        1.71     15.32 o 
  -9 -10   4        1.55       14.02     14.42 o 
  -8 -10   4        1.84        0.00     12.51 o 
  -7 -10   4        9.83       -7.78     11.47 o 
  -6 -10   4       12.87       29.64     13.38 o 
  -5 -10   4        8.03       -5.53     10.19 o 
  -4 -10   4       65.73       55.14      7.36 o 
  -3 -10   4       19.76       27.20     11.67 o 
  -2 -10   4        8.07        3.97      4.94 o 
  -1 -10   4       19.37       21.77      6.08 o 
   0 -10   4        4.14        9.42      6.84 o 
   1 -10   4        7.31       17.47      9.39 o 
   2 -10   4       49.91       47.78     14.96 o 
   3 -10   4        0.02        3.42     15.43 o 
   4 -10   4        7.41       -4.51     12.14 o 
 -10  -9   4        0.37        8.89     15.73 o 
  -9  -9   4        0.40       14.39     14.39 o 
  -8  -9   4        0.75        5.60     11.20 o 
  -7  -9   4        2.47       17.44     10.97 o 
  -6  -9   4        1.56        3.32      9.52 o 
  -5  -9   4        4.75       -3.94      9.96 o 
  -4  -9   4        8.19        3.75      7.53 o 
  -3  -9   4        0.43       -1.01      4.04 o 
  -2  -9   4       28.29       23.91      4.42 o 
  -1  -9   4        4.31        0.74      3.33 o 
   0  -9   4        4.49        9.49     12.23 o 
   1  -9   4        0.03       19.21     11.54 o 
   2  -9   4       56.77       81.22     16.26 o 
   3  -9   4        0.35        5.07      6.81 o 
   4  -9   4       23.61       10.76     11.60 o 
   5  -9   4       18.20       37.96     19.85 o 
 -10  -8   4        0.02      -12.61     12.61 o 
  -9  -8   4        9.37       -0.40     12.81 o 
  -8  -8   4        7.04       -9.56      9.56 o 
  -7  -8   4       16.57       67.51     25.33 o 
  -6  -8   4       96.52      112.08     25.41 o 
  -5  -8   4       32.87       26.39      5.62 o 
  -4  -8   4        2.94        4.38      9.77 o 
  -3  -8   4       11.16        4.53      3.73 o 
  -2  -8   4        5.14        5.41      2.96 o 
  -1  -8   4        4.83       -1.53      2.82 o 
   0  -8   4        3.52        4.92      3.49 o 
   1  -8   4        0.55        0.84      6.40 o 
   2  -8   4       17.85        8.67      6.99 o 
   3  -8   4       13.23        3.02     12.44 o 
   4  -8   4       58.20       73.24     14.65 o 
   5  -8   4      114.46      137.42     22.50 o 
   6  -8   4        1.25       -0.44     18.61 o 
 -10  -7   4        5.01       -7.81     12.74 o 
  -9  -7   4       14.30       24.21     12.91 o 
  -8  -7   4       23.22       37.35      9.29 o 
  -7  -7   4        0.01        3.24      3.96 o 
  -6  -7   4        0.07       12.55     10.29 o 
  -5  -7   4       38.98       51.77     19.51 o 
  -4  -7   4       67.97       90.04     19.56 o 
  -3  -7   4        0.13        0.50      2.87 o 
  -2  -7   4        9.27        8.86      2.62 o 
  -1  -7   4       12.46       14.62      2.81 o 
   0  -7   4      250.14      233.61      8.89 o 
   1  -7   4      140.07      153.91     10.84 o 
   2  -7   4      175.56      188.42     15.27 o 
   3  -7   4       97.50       78.67     14.18 o 
   4  -7   4        0.93        6.47      8.18 o 
   5  -7   4       22.57       17.30     13.41 o 
   6  -7   4       37.13        2.62     14.29 o 
   7  -7   4       63.32       45.97     16.93 o 
 -10  -6   4        0.68       -5.03     14.22 o 
  -9  -6   4        4.87       13.41      8.48 o 
  -8  -6   4        0.10       -0.65      5.09 o 
  -7  -6   4        6.68        5.14      3.82 o 
  -6  -6   4       63.83       77.78      5.09 o 
  -5  -6   4       25.26       38.90      3.97 o 
  -4  -6   4        5.88       10.78      2.46 o 
  -3  -6   4        9.57       10.31      3.03 o 
  -2  -6   4       23.66       20.57      2.42 o 
  -1  -6   4      105.98       92.94      5.20 o 
   0  -6   4      260.17      259.63     13.80 o 
   1  -6   4       80.16       75.59      5.59 o 
   2  -6   4       34.31       26.80      5.25 o 
   3  -6   4      367.55      406.70     27.58 o 
   4  -6   4       51.87       59.99     12.11 o 
   5  -6   4        3.01        4.33     10.83 o 
   6  -6   4        3.31        4.76     13.01 o 
   7  -6   4      145.55      143.55     22.63 o 
   8  -6   4       48.70       31.25     19.11 o 
 -11  -5   4       16.09       50.00     19.58 o 
 -10  -5   4        0.23       -0.44      9.36 o 
  -9  -5   4        0.32       -7.51     10.43 o 
  -8  -5   4        0.82        1.74      4.86 o 
  -7  -5   4        7.19        7.54      3.43 o 
  -6  -5   4       40.60       23.74      3.84 o 
  -5  -5   4       13.13       10.78      3.97 o 
  -4  -5   4        3.79        1.00      3.41 o 
  -3  -5   4      126.03      139.32      5.07 o 
  -2  -5   4       96.70       84.91      3.97 o 
  -1  -5   4       97.39       93.06      3.91 o 
   0  -5   4        0.17        2.64      1.91 o 
   1  -5   4      713.01      784.15     23.48 o 
   2  -5   4       95.22       98.50      6.83 o 
   3  -5   4        0.81       -3.18      3.68 o 
   4  -5   4      224.06      216.25     13.02 o 
   5  -5   4      760.28      825.25     45.54 o 
   6  -5   4      120.48      126.82     16.93 o 
   7  -5   4      281.39      317.93     28.84 o 
   8  -5   4        2.85        0.87      9.96 o 
   9  -5   4        1.87        0.44     11.70 o 
 -11  -4   4        2.17       11.90     13.68 o 
 -10  -4   4       15.04       16.46     14.29 o 
  -9  -4   4        0.60       -3.42      9.36 o 
  -8  -4   4       46.90       44.26     11.27 o 
  -7  -4   4       59.86       72.45      8.37 o 
  -6  -4   4      250.60      287.21     20.63 o 
  -5  -4   4      105.31       87.91      4.62 o 
  -4  -4   4      136.93      137.57      5.23 o 
  -3  -4   4        0.32        0.64      1.99 o 
  -2  -4   4      138.33      162.07      7.30 o 
  -1  -4   4     1006.60      969.80     38.26 o 
   0  -4   4      223.85      208.16      6.24 o 
   1  -4   4       14.99       23.27      2.31 o 
   2  -4   4       79.20       91.87      4.95 o 
   3  -4   4       70.38       74.29      3.88 o 
   4  -4   4      884.07      891.69     57.28 o 
   5  -4   4      380.16      410.03     30.98 o 
   6  -4   4      386.00      408.93     27.06 o 
   7  -4   4      227.64      226.43     10.51 o 
   8  -4   4       25.06       12.54     12.98 o 
   9  -4   4        1.73        9.96     12.14 o 
 -10  -3   4        0.00       24.61     14.52 o 
  -9  -3   4        1.92        0.87      9.52 o 
  -8  -3   4       64.61       59.72     12.37 o 
  -7  -3   4      191.12      206.57     11.06 o 
  -6  -3   4      389.56      429.64     17.02 o 
  -5  -3   4       27.13       24.19      3.78 o 
  -4  -3   4       88.56       84.10      8.46 o 
  -3  -3   4      164.97      151.29      4.75 o 
  -2  -3   4      667.89      660.43     20.25 o 
  -1  -3   4       32.86       20.54      1.48 o 
   0  -3   4      255.74      319.84      9.41 o 
   1  -3   4      482.32      513.49     11.40 o 
   2  -3   4      595.61      664.75     28.97 o 
   3  -3   4      197.38      153.47     11.49 o 
   4  -3   4      246.07      256.84     20.72 o 
   5  -3   4        0.47       -4.93      4.93 o 
   6  -3   4      117.36      109.07     10.13 o 
   7  -3   4        4.55        4.73      7.31 o 
   8  -3   4       21.04       22.40     10.36 o 
   9  -3   4        6.67       -0.44     13.38 o 
  10  -3   4        2.39       -5.63     17.30 o 
 -10  -2   4        8.40       20.86     14.65 o 
  -9  -2   4      147.81      183.39     20.22 o 
  -8  -2   4      508.73      609.73     41.45 o 
  -7  -2   4       19.09       22.02      5.31 o 
  -6  -2   4     1136.35     1342.01     38.70 o 
  -5  -2   4       51.53       61.76      4.91 o 
  -4  -2   4      102.57       94.66      7.72 o 
  -3  -2   4      789.09      855.62     26.88 o 
  -2  -2   4      855.60      789.35     19.95 o 
  -1  -2   4      878.50      891.66     23.19 o 
   0  -2   4       70.13       55.30      2.82 o 
   1  -2   4      230.32      239.49      6.61 o 
   2  -2   4      422.62      473.53     12.60 o 
   3  -2   4      462.68      430.06     15.45 o 
   4  -2   4      705.73      790.28     26.32 o 
   5  -2   4      316.10      348.68     14.58 o 
   6  -2   4       34.29       38.57      6.89 o 
   7  -2   4      443.32      463.49     30.78 o 
   8  -2   4      371.44      350.08     29.88 o 
   9  -2   4        0.56       -7.31      8.18 o 
  10  -2   4       20.62       17.24     11.64 o 
  11  -2   4       26.19       24.65     19.45 o 
 -10  -1   4        9.58       16.06     11.60 o 
  -8  -1   4      193.54      305.38     25.08 o 
  -7  -1   4       58.31       56.23      7.12 o 
  -6  -1   4      444.13      472.69     16.10 o 
  -5  -1   4      234.64      245.23      9.23 o 
  -4  -1   4      187.51      176.75      6.68 o 
  -3  -1   4        6.48        3.46      2.31 o 
  -2  -1   4        1.34        0.78      1.66 o 
  -1  -1   4      300.43      301.64      9.79 o 
   0  -1   4      353.53      334.04     12.09 o 
   1  -1   4     7429.25     7540.33    205.12 o 
   2  -1   4      102.61       90.91      4.15 o 
   3  -1   4      250.67      256.41      8.45 o 
   4  -1   4     1228.86     1428.78     47.82 o 
   5  -1   4      193.67      179.40     10.33 o 
   6  -1   4      161.71      155.71      9.47 o 
   7  -1   4        6.87       -4.51      7.24 o 
   8  -1   4       25.75       21.33      9.79 o 
   9  -1   4      178.68      186.38     20.62 o 
  10  -1   4       21.28       45.87     14.59 o 
  11  -1   4        0.20        2.58     16.80 o 
 -10   0   4        4.86        4.93     15.63 o 
  -9   0   4        1.04       11.10      8.89 o 
  -8   0   4      174.75      151.54     18.54 o 
  -7   0   4       88.92       95.24      8.15 o 
  -6   0   4       19.07       19.36      4.67 o 
  -5   0   4       28.30       20.80      4.02 o 
  -4   0   4     1541.87     1717.33     51.90 o 
  -3   0   4      433.14      477.85     15.80 o 
  -2   0   4       75.23       72.50      3.33 o 
  -1   0   4       30.73       58.31      3.01 o 
   0   0   4     9165.35     8747.12    152.36 o 
   1   0   4     1187.08     1103.63     35.71 o 
   2   0   4      101.98      120.74      4.00 o 
   3   0   4      587.50      539.15     13.63 o 
   4   0   4       54.92       44.96      3.79 o 
   5   0   4      424.04      413.62     24.11 o 
   6   0   4       35.82       26.93      9.67 o 
   7   0   4       12.60       17.82      8.65 o 
   8   0   4       86.13       90.25     14.07 o 
   9   0   4       67.87       41.98     12.31 o 
  10   0   4       30.79       28.97     14.49 o 
  11   0   4       11.93        1.71     13.28 o 
  -9   1   4       16.90       12.88     14.22 o 
  -8   1   4       15.08       12.37      8.82 o 
  -7   1   4       60.71       46.72      8.65 o 
  -6   1   4      440.62      528.36     28.37 o 
  -5   1   4        5.08        4.77      5.56 o 
  -4   1   4      501.25      530.97     17.80 o 
  -3   1   4      668.38      746.54     18.60 o 
  -2   1   4      102.11      117.25      4.23 o 
  -1   1   4     2314.93     2489.77     94.65 o 
   0   1   4      171.78      175.83     13.04 o 
   1   1   4       60.00       57.20      2.05 o 
   2   1   4       87.87       76.88      5.94 o 
   3   1   4      184.28      144.81      4.95 o 
   4   1   4      116.01       98.07      4.24 o 
   5   1   4      151.93      140.62      7.15 o 
   6   1   4       29.21       17.78      4.60 o 
   7   1   4       62.74       54.12      6.06 o 
   8   1   4      105.67       70.25      8.80 o 
   9   1   4        3.40       21.43     11.33 o 
  10   1   4      103.63       82.83     13.14 o 
  11   1   4        7.65      -13.61     14.05 o 
  12   1   4       83.69       89.94     22.30 o 
  -9   2   4       59.61       27.93     16.40 o 
  -8   2   4        0.61        6.61      9.26 o 
  -7   2   4       18.97       21.66     13.14 o 
  -6   2   4        9.29        2.21      4.98 o 
  -5   2   4       32.90       35.92      5.74 o 
  -4   2   4       68.78       70.38      5.11 o 
  -3   2   4      580.40      577.93     20.43 o 
  -2   2   4      226.78      205.64      6.90 o 
  -1   2   4        6.01        3.98      1.65 o 
   0   2   4       45.90       43.63      3.09 o 
   1   2   4        1.30        0.74      1.26 o 
   2   2   4       50.36       50.23      2.23 o 
   3   2   4       72.02       63.06      2.86 o 
   4   2   4       13.93       15.32      2.15 o 
   5   2   4        9.32        7.21      3.44 o 
   6   2   4      390.99      373.96     24.70 o 
   7   2   4       30.66       31.74      5.63 o 
   8   2   4       60.86       47.83      7.27 o 
   9   2   4      168.56      157.20     17.47 o 
  10   2   4       33.01       47.28     13.82 o 
  11   2   4       28.92       21.09     10.56 o 
  12   2   4       12.48        0.84     10.63 o 
  -9   3   4       29.78       30.05     15.02 o 
  -8   3   4       32.61       29.51     17.17 o 
  -7   3   4       38.04       39.54     12.74 o 
  -6   3   4       79.98       77.92      7.74 o 
  -5   3   4      118.27      112.76      7.89 o 
  -4   3   4      187.20      168.60      8.95 o 
  -3   3   4      112.98      106.02      5.63 o 
  -2   3   4       10.09        6.52      2.67 o 
  -1   3   4      650.76      621.88     42.26 o 
   0   3   4      217.68      231.97      8.93 o 
   1   3   4      424.00      390.66     23.66 o 
   2   3   4     4699.91     4821.45    231.14 o 
   3   3   4      440.78      466.52     20.66 o 
   4   3   4     1505.40     1626.15     37.38 o 
   5   3   4      165.83      133.10      7.42 o 
   6   3   4        3.99        4.47      2.47 o 
   7   3   4      272.67      245.94      9.58 o 
   8   3   4      543.76      554.98     26.70 o 
   9   3   4       47.06       29.07     10.23 o 
  10   3   4        6.18       -2.48     10.76 o 
  11   3   4        1.00       17.57     14.62 o 
  12   3   4        8.18      -10.13     11.40 o 
  -8   4   4       41.17       60.19     18.91 o 
  -7   4   4       98.56       94.66     17.54 o 
  -6   4   4       12.70        6.14      7.88 o 
  -5   4   4       38.04       16.16      9.59 o 
  -4   4   4      108.29      107.02      8.80 o 
  -3   4   4        6.88        4.60      2.94 o 
  -2   4   4        1.71        3.99      2.41 o 
  -1   4   4      365.63      324.94     30.17 o 
   0   4   4      237.30      204.13     13.29 o 
   1   4   4        8.46        9.46      2.28 o 
   2   4   4      709.12      707.91     46.19 o 
   3   4   4     2399.07     2622.50     70.14 o 
   4   4   4        1.06        8.49      2.38 o 
   5   4   4      329.86      303.25     12.29 o 
   6   4   4      234.18      209.16      7.09 o 
   7   4   4        4.71        9.33      2.57 o 
   8   4   4      184.66      168.80      8.19 o 
   9   4   4       38.07       32.49      4.74 o 
  10   4   4        0.27      -10.26     10.26 o 
  11   4   4       19.29       16.16     13.28 o 
  12   4   4       45.71       38.19     17.64 o 
  -7   5   4        0.06       -9.19      9.62 o 
  -6   5   4       37.71       19.62     12.64 o 
  -5   5   4       36.73       29.14     11.74 o 
  -4   5   4      189.74      187.06     12.32 o 
  -3   5   4      581.39      657.30     31.48 o 
  -2   5   4      252.50      242.58     17.44 o 
  -1   5   4       21.88       18.52      2.91 o 
   0   5   4      355.46      451.23     16.34 o 
   1   5   4     1611.80     1762.33     73.44 o 
   2   5   4     1147.39     1258.75     39.34 o 
   3   5   4       55.61       60.05      4.52 o 
   4   5   4       81.50       85.07      3.36 o 
   5   5   4      267.52      296.53     15.36 o 
   6   5   4       17.91       16.64      4.83 o 
   7   5   4      407.50      473.77     21.83 o 
   8   5   4        0.43        0.39      2.65 o 
   9   5   4        0.07        1.86      3.64 o 
  10   5   4       48.47       40.90      6.44 o 
  11   5   4        0.08        4.53     13.61 o 
  12   5   4        7.48        1.68     15.43 o 
  13   5   4        0.02       -3.39     17.34 o 
  -7   6   4       28.19       33.03     14.79 o 
  -6   6   4        1.10       -5.63     14.75 o 
  -5   6   4       27.73       38.97     13.41 o 
  -4   6   4      138.63      115.62     16.43 o 
  -3   6   4       76.41       62.77      5.82 o 
  -2   6   4       55.96       50.37      6.19 o 
  -1   6   4       10.07        5.68      3.18 o 
   0   6   4       49.52       60.36      5.78 o 
   1   6   4      457.64      502.29     19.39 o 
   2   6   4        6.65        5.16      2.39 o 
   3   6   4      131.94      134.32      9.93 o 
   4   6   4       63.92       75.25     11.54 o 
   5   6   4      714.92      729.40     24.54 o 
   6   6   4      107.06       95.36     13.08 o 
   7   6   4       90.32       86.47      8.39 o 
   8   6   4      278.20      333.23     17.33 o 
   9   6   4       98.30      110.32     13.88 o 
  10   6   4      195.95      231.95     22.57 o 
  11   6   4        1.61      -11.94     11.94 o 
  12   6   4        2.58       -2.92      9.56 o 
  -6   7   4        0.25       -4.76      9.93 o 
  -5   7   4       27.70       23.67     14.22 o 
  -4   7   4       23.30       27.87      9.86 o 
  -3   7   4       82.94       84.34     12.81 o 
  -2   7   4        4.53        4.82      4.57 o 
  -1   7   4      300.59      329.23     16.56 o 
   0   7   4        4.19        5.91      6.97 o 
   1   7   4      149.76      166.55      9.30 o 
   2   7   4        0.16        1.22      3.97 o 
   3   7   4       45.01       43.68      3.56 o 
   4   7   4      874.02     1052.58     34.03 o 
   5   7   4      249.02      237.11     28.89 o 
   6   7   4      981.49     1048.33     41.89 o 
   7   7   4      166.18      151.07     10.74 o 
   8   7   4      157.09      141.29     11.40 o 
   9   7   4        5.43        2.48      9.09 o 
  10   7   4       11.85        8.25      8.65 o 
  11   7   4        2.78        8.69     13.21 o 
  12   7   4        1.05        2.51     16.67 o 
  -5   8   4       36.07       17.54     16.70 o 
  -4   8   4       34.30       35.34     14.49 o 
  -3   8   4       93.00       68.57     15.26 o 
  -2   8   4       17.94       11.22      8.77 o 
  -1   8   4       17.57       22.15      5.14 o 
   0   8   4        0.79       -0.84      5.28 o 
   1   8   4       24.00       25.58      5.62 o 
   2   8   4      157.19      151.87     17.68 o 
   3   8   4       97.59       92.65      5.32 o 
   4   8   4       74.20       59.20      6.86 o 
   5   8   4     1189.85     1314.70     91.66 o 
   6   8   4        8.51       12.32      6.40 o 
   7   8   4      202.15      161.71      7.70 o 
   8   8   4       12.48       18.73      6.79 o 
   9   8   4        6.06       19.35     10.93 o 
  10   8   4        5.60       -3.76     11.67 o 
  11   8   4       11.40        5.00      9.59 o 
  12   8   4       18.67       23.44     11.70 o 
  -4   9   4       57.44       32.59     13.98 o 
  -3   9   4       33.42        7.58     13.48 o 
  -2   9   4        0.12        3.35     10.03 o 
  -1   9   4        1.85       -1.74      4.61 o 
   0   9   4       68.39       44.22     13.82 o 
   1   9   4      245.57      247.54     22.74 o 
   2   9   4       17.42       20.61      4.49 o 
   3   9   4      102.30       88.20     11.42 o 
   4   9   4        8.65       14.40      7.01 o 
   5   9   4       32.80       24.99      6.62 o 
   6   9   4        6.80        3.09      9.26 o 
   7   9   4       54.36       94.70     13.65 o 
   8   9   4       15.33       12.60      5.97 o 
   9   9   4        0.53       -4.53      4.53 o 
  10   9   4       23.90       43.16     15.26 o 
  11   9   4        0.49       14.72     10.97 o 
  12   9   4        2.12      -10.53     16.43 o 
  -2  10   4       33.67        8.72     13.31 o 
   0  10   4       41.09       33.73      5.81 o 
   1  10   4       10.35       19.72     11.10 o 
   2  10   4       26.65       16.21      4.74 o 
   3  10   4        6.65        1.08      3.39 o 
   4  10   4       23.07       24.81     10.26 o 
   5  10   4       44.27       43.96     10.90 o 
   6  10   4       95.88       89.67     16.30 o 
   7  10   4        7.12       15.39     11.87 o 
   8  10   4       43.73       36.69     10.93 o 
   9  10   4       11.63        6.91      9.96 o 
  10  10   4       10.31        4.69      9.42 o 
  11  10   4        4.19       23.84     17.03 o 
  12  10   4        1.53       24.65     18.28 o 
  -2  11   4        0.13       19.48     17.40 o 
  -1  11   4       11.31        9.46     14.82 o 
   0  11   4        2.04        2.88      9.42 o 
   1  11   4        0.69      -10.63     10.63 o 
   2  11   4       35.99       53.49     11.13 o 
   3  11   4        1.05       -2.92      9.99 o 
   4  11   4       29.51       13.95      9.32 o 
   5  11   4       93.25      105.39     15.53 o 
   6  11   4        7.85       25.25     10.46 o 
   7  11   4        0.97      -10.06     11.40 o 
   8  11   4        0.47      -10.50     13.11 o 
   9  11   4        0.93      -10.86     14.35 o 
  10  11   4        0.71       -1.31     11.67 o 
  11  11   4        0.01       10.29     15.86 o 
   0  12   4        2.44       15.12     16.77 o 
   1  12   4        2.87       16.73     11.03 o 
   2  12   4       10.62       31.52     14.75 o 
   3  12   4       18.87       32.23     11.57 o 
   4  12   4        0.01        0.84      9.62 o 
   5  12   4        0.08       -2.98     13.18 o 
   6  12   4       50.78       55.09     13.35 o 
   7  12   4        0.27       -4.76     13.01 o 
   8  12   4        7.31       41.78     16.97 o 
   9  12   4        0.00        1.74     11.30 o 
  10  12   4        1.96      -16.87     16.87 o 
   2  13   4        0.47       25.28     16.70 o 
   3  13   4        5.86       15.16     12.31 o 
   4  13   4        7.48       -7.88     14.92 o 
   5  13   4        0.02      -10.06     13.85 o 
   6  13   4        0.39       -5.94     17.00 o 
   7  13   4        2.55       10.29     15.02 o 
   8  13   4        2.08       11.64     12.51 o 
  -5 -12   5        1.70        0.00     11.03 o 
  -4 -12   5       32.74       24.38     12.41 o 
  -3 -12   5        6.15       46.28     19.28 o 
  -2 -12   5       53.85       73.20     19.28 o 
  -1 -12   5        3.20       23.51     18.38 o 
  -7 -11   5        0.00        7.01     16.46 o 
  -6 -11   5        8.64       35.58     14.65 o 
  -5 -11   5       14.15       25.08     11.07 o 
  -4 -11   5        6.25       -9.89     12.88 o 
  -3 -11   5       18.19       16.83     10.80 o 
  -2 -11   5       11.22        0.00      9.05 o 
  -1 -11   5        5.17        6.00     13.71 o 
   0 -11   5        0.76        1.71     15.83 o 
   1 -11   5        0.68        4.26      9.83 o 
   2 -11   5       13.69       11.10     13.65 o 
  -8 -10   5        1.16        2.82     13.35 o 
  -7 -10   5        9.56       17.17     14.72 o 
  -6 -10   5        2.56        1.68     12.07 o 
  -5 -10   5        0.61        0.00     12.74 o 
  -4 -10   5       13.32       15.53     11.64 o 
  -3 -10   5        8.29        9.56     12.57 o 
  -2 -10   5        0.08        4.36      5.20 o 
  -1 -10   5        0.12        0.27     11.22 o 
   0 -10   5        5.39       20.06      7.74 o 
   1 -10   5        6.56        8.55     14.55 o 
   2 -10   5       15.83       12.81     15.39 o 
   3 -10   5        4.08        8.15     14.99 o 
   4 -10   5        0.06        1.98     12.29 o 
  -9  -9   5        0.13       27.09     13.35 o 
  -8  -9   5        1.85       14.49     13.28 o 
  -7  -9   5       21.80        6.07      8.52 o 
  -6  -9   5        0.01       -4.12      9.49 o 
  -5  -9   5       47.18       38.40      9.72 o 
  -4  -9   5       38.91       24.98      8.62 o 
  -3  -9   5       29.93       26.59      6.03 o 
  -2  -9   5       30.96       21.98      4.30 o 
  -1  -9   5        8.28        6.15      4.36 o 
   0  -9   5        9.63       14.39      6.15 o 
   1  -9   5        8.14        2.98     10.26 o 
   2  -9   5       18.20       17.10     11.97 o 
   3  -9   5        0.69        1.06     16.50 o 
   4  -9   5        4.42        8.58     11.60 o 
   5  -9   5        1.24       11.20     17.24 o 
  -9  -8   5        8.14       13.01     13.41 o 
  -8  -8   5       11.47        9.66      9.26 o 
  -7  -8   5        2.79        4.83      6.44 o 
  -6  -8   5        2.30        9.27      7.35 o 
  -5  -8   5       56.38       61.77     12.14 o 
  -4  -8   5       20.34       18.83      5.23 o 
  -3  -8   5       55.19       59.26      6.56 o 
  -2  -8   5       21.13       25.55      3.95 o 
  -1  -8   5       11.92       17.10      3.79 o 
   0  -8   5       35.21       38.16      5.99 o 
   1  -8   5       29.04       36.01      9.02 o 
   2  -8   5      208.41      168.17     19.28 o 
   3  -8   5       38.00       46.71     11.13 o 
   4  -8   5       53.40       60.59     15.49 o 
   5  -8   5        1.44       18.11     16.36 o 
   6  -8   5       11.71       35.41     19.01 o 
 -10  -7   5        1.19       -4.23     13.48 o 
  -9  -7   5        2.41       -9.05     13.18 o 
  -8  -7   5       13.40        4.46     10.90 o 
  -7  -7   5       36.01       22.06     12.66 o 
  -6  -7   5       12.78       14.67      4.36 o 
  -5  -7   5       72.10       73.91      4.98 o 
  -4  -7   5        1.31       -0.99      3.69 o 
  -3  -7   5        1.95       -1.70      3.40 o 
  -2  -7   5       43.81       39.01      5.57 o 
  -1  -7   5        0.48        0.18      3.82 o 
   0  -7   5      107.94       77.98      8.41 o 
   1  -7   5      152.64      149.31      9.17 o 
   2  -7   5      112.37       95.33     13.30 o 
   3  -7   5       60.75       59.12     12.44 o 
   4  -7   5       20.85        3.86     11.17 o 
   5  -7   5       22.72       16.80     13.38 o 
   6  -7   5       46.03       44.93     16.87 o 
   7  -7   5        3.32        0.44     11.27 o 
 -10  -6   5        1.75       -8.99     13.71 o 
  -9  -6   5       38.15       42.60     12.16 o 
  -8  -6   5        1.74        4.35      6.23 o 
  -7  -6   5        6.78       -1.20      4.53 o 
  -6  -6   5        7.43        6.50      3.54 o 
  -5  -6   5        1.07        5.40      3.22 o 
  -4  -6   5       20.60       14.75      3.98 o 
  -3  -6   5       28.88       27.41      5.34 o 
  -2  -6   5      467.54      453.88     22.93 o 
  -1  -6   5       97.03       82.85      4.35 o 
   0  -6   5      104.01      100.22      5.28 o 
   1  -6   5        9.83       15.72      5.47 o 
   2  -6   5        0.14        3.08      4.01 o 
   3  -6   5        6.13       -1.84     14.23 o 
   4  -6   5       17.37       13.75      9.46 o 
   5  -6   5       76.08       75.42     12.94 o 
   6  -6   5        2.09       12.11     12.11 o 
   7  -6   5      209.61      202.00     25.62 o 
   8  -6   5        1.18        9.09     19.05 o 
 -10  -5   5        1.69       -4.36     14.39 o 
  -9  -5   5        3.79        0.72      6.40 o 
  -8  -5   5        0.03       -3.67     13.51 o 
  -7  -5   5        1.62       -1.76      3.95 o 
  -6  -5   5       30.12       33.63      4.93 o 
  -5  -5   5       19.67       12.48      3.14 o 
  -4  -5   5       87.30       79.43      5.02 o 
  -3  -5   5      144.49      146.61      5.46 o 
  -2  -5   5      153.82      167.70      6.78 o 
  -1  -5   5       70.29       57.50      3.79 o 
   0  -5   5        1.39        2.69      2.08 o 
   1  -5   5        0.67        1.16      2.42 o 
   2  -5   5      116.11       98.84      7.41 o 
   3  -5   5      494.02      600.10     35.06 o 
   4  -5   5       26.63       24.07      6.85 o 
   5  -5   5       44.71       44.77      9.89 o 
   6  -5   5       71.31       95.77     16.43 o 
   7  -5   5       16.50       35.01     14.69 o 
   8  -5   5       36.77       10.40     16.00 o 
   9  -5   5       32.70       36.82     20.79 o 
 -10  -4   5       64.23       71.22     15.06 o 
  -9  -4   5        0.78        6.97     11.74 o 
  -8  -4   5        6.56       31.15     10.66 o 
  -7  -4   5       13.71       11.24      6.42 o 
  -6  -4   5        3.18        4.94      3.61 o 
  -5  -4   5      147.46      156.35      6.26 o 
  -4  -4   5      715.73      740.22     16.76 o 
  -3  -4   5        6.04        3.23      2.11 o 
  -2  -4   5      233.78      229.92     12.60 o 
  -1  -4   5      964.52     1030.19     34.73 o 
   0  -4   5       47.46       51.18      2.82 o 
   1  -4   5       42.19       32.47      2.82 o 
   2  -4   5      366.78      382.61     11.05 o 
   3  -4   5        4.93        4.78      2.56 o 
   4  -4   5       67.95       55.68      3.71 o 
   5  -4   5       76.44       71.47      5.77 o 
   6  -4   5        4.02       -4.29      8.62 o 
   7  -4   5      157.70      165.99     16.90 o 
   8  -4   5        3.40        1.31     12.07 o 
   9  -4   5        0.00       25.08     17.74 o 
 -10  -3   5       30.25       17.87     15.66 o 
  -9  -3   5       79.21      108.11     18.11 o 
  -8  -3   5        5.16        3.92      9.99 o 
  -7  -3   5       33.61       50.88     10.29 o 
  -6  -3   5       96.35       86.29      6.83 o 
  -5  -3   5        9.44        5.97      3.56 o 
  -4  -3   5     1188.38     1285.24     32.11 o 
  -3  -3   5        0.57       -0.45      1.79 o 
  -2  -3   5      103.95      105.31      4.28 o 
  -1  -3   5      359.46      371.78     10.54 o 
   0  -3   5      461.37      381.51      7.22 o 
   1  -3   5      135.28      139.88      4.21 o 
   2  -3   5      179.10      179.32      5.86 o 
   3  -3   5     1645.28     1816.51     66.55 o 
   4  -3   5        0.00        0.42      4.22 o 
   5  -3   5      111.47      133.92      9.79 o 
   6  -3   5      134.65      145.87     21.96 o 
   7  -3   5      173.05      167.23     18.14 o 
   8  -3   5      150.85      144.63     19.01 o 
   9  -3   5        9.89      -12.94     13.38 o 
  10  -3   5       15.45       30.21     13.38 o 
 -10  -2   5       10.16       35.54     17.10 o 
  -9  -2   5       49.59       69.48     15.16 o 
  -8  -2   5        3.51        9.26     10.13 o 
  -7  -2   5        0.62        6.38      5.51 o 
  -6  -2   5       82.35      100.73      6.83 o 
  -5  -2   5       39.51       46.41      7.40 o 
  -4  -2   5      271.23      283.24     13.27 o 
  -3  -2   5        0.03       -0.39      2.28 o 
  -2  -2   5       10.74       10.49      1.62 o 
  -1  -2   5     1183.43     1336.76     41.65 o 
   0  -2   5      933.23      956.97     28.62 o 
   1  -2   5      217.69      200.04      4.82 o 
   2  -2   5      247.81      264.60      7.89 o 
   3  -2   5        6.61       20.29      3.80 o 
   4  -2   5      252.49      247.10     10.89 o 
   5  -2   5       23.52       14.11      4.48 o 
   6  -2   5      335.17      322.49     21.88 o 
   7  -2   5       13.42        8.79      4.52 o 
   8  -2   5        6.50        4.73      7.28 o 
   9  -2   5        4.30       21.06     12.88 o 
  10  -2   5        4.26       15.06     18.07 o 
  11  -2   5        4.98        5.60     13.38 o 
 -10  -1   5        0.15       21.63     16.23 o 
  -9  -1   5        0.03        4.93     13.41 o 
  -8  -1   5       35.43       54.52     13.75 o 
  -7  -1   5        6.74        9.97      6.10 o 
  -6  -1   5        0.88        0.53      5.19 o 
  -5  -1   5        7.31        6.41      3.43 o 
  -4  -1   5      119.66      132.20      6.60 o 
  -3  -1   5      246.53      236.93     10.88 o 
  -2  -1   5     3138.26     3463.82    107.93 o 
  -1  -1   5     1741.31     1906.56     38.23 o 
   0  -1   5      374.78      380.57     19.06 o 
   1  -1   5      791.98      766.98     20.05 o 
   2  -1   5       68.75       67.25      3.29 o 
   3  -1   5      305.95      348.02      9.77 o 
   4  -1   5      663.42      744.58     19.38 o 
   5  -1   5      180.99      179.89     20.34 o 
   6  -1   5        0.06       -1.03      4.66 o 
   7  -1   5      133.93      133.81     10.60 o 
   8  -1   5      111.99      135.54     16.26 o 
   9  -1   5        7.42        2.98     11.10 o 
  10  -1   5        0.49        0.44     14.55 o 
  11  -1   5        0.29        3.45     13.31 o 
  -9   0   5        1.92       13.41     13.85 o 
  -8   0   5       13.24        5.77     11.10 o 
  -7   0   5        2.91       -0.16      5.62 o 
  -6   0   5       91.66      101.42      7.53 o 
  -5   0   5       54.86       49.57      4.93 o 
  -4   0   5      519.63      557.93     19.73 o 
  -3   0   5      106.53       86.66      4.83 o 
  -2   0   5        0.43        8.26      3.28 o 
  -1   0   5     3986.29     4451.97    154.40 o 
   0   0   5     5429.66     5501.28     98.07 o 
   1   0   5      541.83      554.72     15.30 o 
   2   0   5     1451.21     1414.74     28.95 o 
   3   0   5       21.06       24.04      2.29 o 
   4   0   5      287.80      279.57      8.76 o 
   5   0   5      177.89      166.41      7.30 o 
   6   0   5       16.33       19.53      4.89 o 
   7   0   5      104.72       97.65     21.28 o 
   8   0   5        2.64        0.25      6.02 o 
   9   0   5        0.43        0.44     10.60 o 
  10   0   5       63.06       72.83     17.07 o 
  11   0   5        0.90       20.12     17.97 o 
  -9   1   5       38.19       53.52     14.29 o 
  -8   1   5       30.24       -4.90     11.97 o 
  -7   1   5       36.67       32.33      8.37 o 
  -6   1   5        0.38        3.41      4.80 o 
  -5   1   5       38.02       44.09      5.24 o 
  -4   1   5      109.82      115.77      7.85 o 
  -3   1   5       13.42       18.66      3.28 o 
  -2   1   5      481.68      539.72     21.83 o 
  -1   1   5      557.52      537.38     15.43 o 
   0   1   5     5863.88     6026.72    368.59 o 
   1   1   5      105.53       83.64      8.60 o 
   2   1   5       97.56       88.07      4.45 o 
   3   1   5     1167.53     1155.14     23.06 o 
   4   1   5       12.94       12.45      2.55 o 
   5   1   5      160.21      145.92      6.27 o 
   6   1   5        6.73        2.68      3.32 o 
   7   1   5      214.54      207.08     11.57 o 
   8   1   5      926.46     1036.42     38.16 o 
   9   1   5       30.50       36.95      9.26 o 
  10   1   5        1.80      -11.84     11.84 o 
  11   1   5        0.91       -9.79      9.79 o 
  12   1   5        4.43       20.12     19.68 o 
  -9   2   5        0.87       12.88     16.43 o 
  -8   2   5       73.91       76.99     16.40 o 
  -7   2   5       10.68       -9.69      9.69 o 
  -6   2   5        9.59       11.14      5.42 o 
  -5   2   5       46.01       53.28      5.67 o 
  -4   2   5       73.07       72.64      5.69 o 
  -3   2   5       68.74       64.13      3.94 o 
  -2   2   5     1751.71     1858.23     42.12 o 
  -1   2   5     2023.72     2212.70     63.05 o 
   0   2   5      186.58      169.96     11.78 o 
   1   2   5        7.27        2.92      1.28 o 
   2   2   5        6.04       13.75      2.74 o 
   3   2   5      279.90      227.92      6.23 o 
   4   2   5     1276.33     1370.74     32.26 o 
   5   2   5       65.27       55.82      3.67 o 
   6   2   5        2.88        1.14      2.87 o 
   7   2   5      197.90      168.78      7.61 o 
   8   2   5        0.13        1.05      6.96 o 
   9   2   5        0.21        4.16      9.56 o 
  10   2   5        6.17        7.95     12.14 o 
  11   2   5       24.90       13.51     14.75 o 
  12   2   5        2.59       -7.24     17.87 o 
  -8   3   5        1.69       -7.95     13.65 o 
  -7   3   5       72.23       79.54     15.83 o 
  -6   3   5       33.27       34.27      7.49 o 
  -5   3   5       11.75       12.19      6.71 o 
  -4   3   5      345.42      413.84     17.14 o 
  -3   3   5        0.19       -0.33      3.83 o 
  -2   3   5      144.87      131.59      9.31 o 
  -1   3   5       59.04       60.95     10.78 o 
   0   3   5      181.22      154.63     12.68 o 
   1   3   5     1308.11     1421.01     81.83 o 
   2   3   5      149.61      161.89      7.13 o 
   3   3   5     1117.94     1236.70     77.10 o 
   4   3   5       50.12       40.78      3.37 o 
   5   3   5     1273.17     1349.31     39.07 o 
   6   3   5       10.67        6.79      4.52 o 
   7   3   5      148.79      136.68      6.94 o 
   8   3   5      152.47      125.64     10.19 o 
   9   3   5      103.28       95.85     14.03 o 
  10   3   5        1.17       -1.24     10.36 o 
  11   3   5        8.84        0.40     13.82 o 
  12   3   5       22.68       22.80     16.46 o 
  -8   4   5       71.84       57.91     15.79 o 
  -7   4   5       57.74       48.59     15.32 o 
  -6   4   5       27.94       45.40     10.93 o 
  -5   4   5      131.01      130.75     11.63 o 
  -4   4   5      139.68      159.76     27.98 o 
  -3   4   5       44.96       48.59      4.39 o 
  -2   4   5       65.79       67.60     11.64 o 
  -1   4   5      308.66      295.73     20.48 o 
   0   4   5      184.05      177.85      7.82 o 
   1   4   5      847.40      885.76     57.10 o 
   2   4   5       99.06      107.76      5.08 o 
   3   4   5      115.87      115.18      4.88 o 
   4   4   5     1361.09     1622.26     52.21 o 
   5   4   5      238.71      208.55      9.77 o 
   6   4   5       23.37       22.12      3.08 o 
   7   4   5        1.14        3.40      2.64 o 
   8   4   5        0.16       -2.23      2.54 o 
   9   4   5       54.76       46.52      6.48 o 
  10   4   5       58.09       71.79     13.14 o 
  11   4   5        6.03      -12.88     12.88 o 
  12   4   5        3.37      -10.50     10.50 o 
  -7   5   5       13.15       -8.72     15.69 o 
  -6   5   5      259.93      294.65     29.68 o 
  -5   5   5      371.05      498.20     34.07 o 
  -4   5   5       38.84       31.53      7.55 o 
  -3   5   5       37.43       28.37      4.64 o 
  -2   5   5       33.40       31.47      4.13 o 
  -1   5   5      142.23      107.81      7.94 o 
   0   5   5        1.31       -0.48      6.00 o 
   1   5   5       74.65       92.85      9.88 o 
   2   5   5      318.09      355.87     14.36 o 
   3   5   5      846.77      848.17     30.35 o 
   4   5   5      309.94      294.31     16.17 o 
   5   5   5      305.99      322.79      8.82 o 
   6   5   5       49.76       40.14      5.58 o 
   7   5   5      140.59      140.58     10.63 o 
   8   5   5      122.87      103.85      6.05 o 
   9   5   5      181.87      159.82     22.33 o 
  10   5   5      159.40      126.01     22.97 o 
  11   5   5       35.29       31.79     14.86 o 
  12   5   5       60.59       89.43     16.73 o 
  13   5   5        0.01       -9.32     11.43 o 
  -6   6   5       26.89       12.98     11.23 o 
  -4   6   5       70.85       45.94     12.88 o 
  -3   6   5      327.32      369.50     24.77 o 
  -2   6   5      544.91      574.66     28.86 o 
  -1   6   5        0.01       -0.79      3.77 o 
   0   6   5       96.48      106.37     10.80 o 
   1   6   5      470.48      489.52     44.45 o 
   2   6   5       74.12       68.93      7.08 o 
   3   6   5      236.15      216.69     22.52 o 
   4   6   5      118.40      107.56      7.56 o 
   5   6   5       24.98       21.58      2.61 o 
   6   6   5      412.29      419.33     13.70 o 
   7   6   5       70.52       75.42      7.68 o 
   8   6   5      752.72      732.92     29.40 o 
   9   6   5      160.55      145.90     16.77 o 
  10   6   5       93.55       77.36     14.35 o 
  11   6   5        9.19       16.93     14.05 o 
  12   6   5        0.12       -0.84     15.02 o 
  13   6   5        3.44       -4.23     16.90 o 
  -6   7   5        0.93       27.93     17.17 o 
  -5   7   5        7.32        6.84     14.55 o 
  -4   7   5       86.16       98.05     17.50 o 
  -3   7   5      167.57      150.71     16.97 o 
  -2   7   5      112.79       99.75     30.33 o 
  -1   7   5      100.11      106.70      6.52 o 
   0   7   5       83.36       81.53      9.65 o 
   1   7   5       15.32        8.76      5.68 o 
   2   7   5      142.61      151.30     13.74 o 
   3   7   5        0.32       -0.16      3.32 o 
   4   7   5       16.43       15.44      9.99 o 
   5   7   5      152.09      164.02      6.92 o 
   6   7   5        4.62        5.36      3.50 o 
   7   7   5       27.42       25.34      8.50 o 
   8   7   5        7.61        6.91      8.79 o 
   9   7   5       28.37       30.21     10.36 o 
  10   7   5       23.04       -4.12     11.17 o 
  11   7   5        1.07        7.04     12.88 o 
  12   7   5        0.58       17.57     15.89 o 
  -5   8   5        1.68        4.26     12.34 o 
  -4   8   5       37.58       40.24     15.26 o 
  -3   8   5       83.02       47.15     12.64 o 
  -2   8   5        0.47        0.30      4.80 o 
  -1   8   5       90.75       68.87     20.62 o 
   0   8   5       70.70       76.07      6.40 o 
   1   8   5       10.08       14.51      9.26 o 
   2   8   5        0.52       -0.92      3.51 o 
   3   8   5       88.11       67.44      8.65 o 
   4   8   5       17.90       -2.39     15.86 o 
   5   8   5      583.36      642.12     26.63 o 
   6   8   5       37.90       33.20      3.32 o 
   7   8   5       27.28       25.85      5.60 o 
   8   8   5        1.37        6.89      4.57 o 
   9   8   5       27.38       24.48      8.85 o 
  10   8   5       40.07       43.59     10.90 o 
  11   8   5        3.28      -12.98     12.98 o 
  12   8   5       26.81       34.94     16.43 o 
  -4   9   5       57.58       54.73     18.95 o 
  -3   9   5       23.96       26.96     10.65 o 
  -2   9   5       17.28       17.03     11.64 o 
  -1   9   5        3.04        6.66      6.97 o 
   0   9   5       28.65       20.64      6.15 o 
   1   9   5       90.54       94.19     13.58 o 
   2   9   5        4.70       -2.82      4.63 o 
   3   9   5      159.34      163.42     19.37 o 
   4   9   5        8.75        4.07      7.58 o 
   5   9   5      281.46      293.23     15.34 o 
   6   9   5        4.13       -0.29      5.05 o 
   7   9   5       10.48       16.26      7.91 o 
   8   9   5        9.83        6.64      3.73 o 
   9   9   5        0.65        7.23      4.62 o 
  10   9   5        2.13       -4.36     15.37 o 
  11   9   5        4.05       15.26     14.86 o 
  12   9   5        0.31      -10.60     17.40 o 
  -3  10   5       23.88       44.16     14.18 o 
  -2  10   5       67.60       44.70     18.21 o 
  -1  10   5        0.31       11.10      8.22 o 
   0  10   5       19.25       10.66      7.78 o 
   1  10   5      178.71      213.61     22.60 o 
   2  10   5       23.44        9.05      8.48 o 
   3  10   5       32.32       36.79      5.97 o 
   4  10   5       85.35       83.60     13.31 o 
   5  10   5       31.82       41.88     10.03 o 
   6  10   5       21.48       15.86     10.56 o 
   7  10   5       42.68       56.91     12.37 o 
   8  10   5       11.16       10.09     12.27 o 
   9  10   5        7.34      -12.61     12.61 o 
  10  10   5        0.31      -12.51     12.51 o 
  11  10   5        0.57      -12.44     15.86 o 
  12  10   5        0.54      -12.84     12.84 o 
  -1  11   5       37.63       38.13     16.40 o 
   0  11   5        4.86       -7.34      8.99 o 
   1  11   5        1.36       11.03     12.68 o 
   2  11   5       34.41       53.89     12.74 o 
   3  11   5       49.82       47.92     11.67 o 
   4  11   5        2.76       -0.84     11.03 o 
   5  11   5      127.46      149.59     18.58 o 
   6  11   5       17.79        8.75     11.80 o 
   7  11   5        8.74       17.14     12.74 o 
   8  11   5       10.62       -6.61     12.74 o 
   9  11   5        6.08       -4.83     14.02 o 
  10  11   5       22.58       85.24     20.05 o 
  11  11   5        0.45       -1.74     15.59 o 
   0  12   5        2.92       -5.70     16.70 o 
   1  12   5        6.26       15.06     10.60 o 
   2  12   5        4.95        2.45      7.78 o 
   3  12   5       52.54       64.05     16.13 o 
   4  12   5        0.01      -12.98     12.98 o 
   5  12   5       17.85       24.68     11.50 o 
   6  12   5        4.62       -3.45     13.38 o 
   7  12   5        0.75       13.95     15.26 o 
   8  12   5       33.08       48.12     14.02 o 
   9  12   5        0.09      -12.24     17.94 o 
  10  12   5       21.21       23.98     18.74 o 
   3  13   5       19.20       49.19     17.64 o 
   4  13   5        0.42        3.32     10.36 o 
   5  13   5        5.50       -0.84     10.50 o 
   6  13   5       36.96       37.89     14.05 o 
   7  13   5        4.86        3.89     17.20 o 
   8  13   5        4.11        3.45     16.90 o 
  -3 -12   6        2.48        3.89     17.71 o 
  -2 -12   6        0.39       -9.93      9.93 o 
  -6 -11   6        1.30       23.47     15.09 o 
  -5 -11   6       11.58       -5.10     14.05 o 
  -4 -11   6        0.01       -8.62      8.62 o 
  -3 -11   6        6.70        8.69     14.75 o 
  -2 -11   6        1.90        3.49     13.88 o 
  -1 -11   6        0.10       27.23     16.00 o 
   0 -11   6        4.71        8.62     14.62 o 
   1 -11   6       11.53       28.30     17.14 o 
  -7 -10   6        0.19       23.81     14.39 o 
  -6 -10   6       21.82       32.06     17.07 o 
  -5 -10   6        0.55       -0.44     12.74 o 
  -4 -10   6       25.36       31.49     10.36 o 
  -2 -10   6        0.12        2.62      8.28 o 
  -1 -10   6        6.44       -6.07     11.30 o 
   0 -10   6       26.75       29.38     18.07 o 
   1 -10   6        0.00      -10.08     10.08 o 
   2 -10   6        0.03        0.87     10.29 o 
   3 -10   6       36.04       43.69     18.01 o 
  -8  -9   6        0.00        2.45     13.48 o 
  -7  -9   6        1.15        2.85     11.84 o 
  -6  -9   6       65.92       64.35     14.05 o 
  -5  -9   6       17.33       19.78     11.37 o 
  -4  -9   6        2.99       -9.05      9.05 o 
  -3  -9   6        5.04        0.98     10.41 o 
  -2  -9   6        0.46       -6.80      6.80 o 
  -1  -9   6        5.14       -1.55      3.90 o 
   0  -9   6        0.94       -3.25     16.75 o 
   1  -9   6        4.29       16.51      7.27 o 
   2  -9   6        4.93       -1.27     12.00 o 
   3  -9   6       14.66       23.98     11.97 o 
   4  -9   6       52.06       38.60     18.88 o 
   5  -9   6       21.67       25.79     13.75 o 
  -9  -8   6        1.10        4.59     13.35 o 
  -8  -8   6        1.35       23.74     12.71 o 
  -7  -8   6       25.89       24.78     11.77 o 
  -6  -8   6       10.73       -0.40      9.79 o 
  -5  -8   6       14.97       27.46      9.59 o 
  -4  -8   6       86.50       93.76     34.71 o 
  -3  -8   6       14.80       14.06      4.99 o 
  -2  -8   6        3.65        1.43      4.37 o 
  -1  -8   6       23.38       26.26      5.31 o 
   0  -8   6       21.35       25.41      5.03 o 
   1  -8   6       53.31       45.50      7.66 o 
   2  -8   6       50.88       39.80     11.97 o 
   3  -8   6       11.30       19.23      6.35 o 
   4  -8   6       10.84      -12.44     12.44 o 
   5  -8   6       10.18       26.63     15.46 o 
   6  -8   6        9.65       20.25     13.35 o 
  -9  -7   6        3.09       11.84     12.68 o 
  -8  -7   6        3.41        9.80     18.61 o 
  -7  -7   6        1.16       10.06      6.53 o 
  -6  -7   6       24.55       45.90      9.66 o 
  -5  -7   6        2.60       12.83      6.73 o 
  -4  -7   6       47.68       42.24      6.33 o 
  -3  -7   6        0.79        2.03      5.03 o 
  -2  -7   6      134.44      114.99      9.65 o 
  -1  -7   6       38.50       36.81      4.49 o 
   0  -7   6       57.42       50.94      5.18 o 
   1  -7   6        6.68        7.94      4.47 o 
   2  -7   6      375.36      464.09     25.85 o 
   3  -7   6      146.58      147.78     17.54 o 
   4  -7   6        0.10        6.00     10.70 o 
   5  -7   6        1.82       -9.86     12.44 o 
   6  -7   6       22.83       16.80     15.49 o 
   7  -7   6       79.94       97.95     22.47 o 
  -9  -6   6       12.24       14.22     13.78 o 
  -8  -6   6        1.49       -2.66      6.19 o 
  -7  -6   6        4.76        3.11      5.89 o 
  -6  -6   6        0.09        9.35      6.03 o 
  -5  -6   6        1.29        2.47      3.50 o 
  -4  -6   6       23.00       28.42      3.70 o 
  -3  -6   6      300.81      327.12     11.92 o 
  -2  -6   6      166.28      167.04      8.94 o 
  -1  -6   6       23.89       17.13      2.97 o 
   0  -6   6        5.69        2.93      2.57 o 
   1  -6   6        0.03        3.43      3.56 o 
   2  -6   6       42.72       33.83      5.00 o 
   3  -6   6       17.88       14.49      6.81 o 
   4  -6   6        4.12       10.26      9.39 o 
   5  -6   6       77.83       69.45     14.15 o 
   6  -6   6       89.42      114.82     16.80 o 
   7  -6   6       56.12       80.61     19.85 o 
   8  -6   6       33.66       37.59     20.32 o 
  -9  -5   6        5.74       21.54      8.81 o 
  -8  -5   6       46.24       41.30      8.06 o 
  -7  -5   6       15.16       14.49      5.32 o 
  -6  -5   6       34.57       24.90      5.23 o 
  -5  -5   6      401.36      457.47     21.56 o 
  -4  -5   6        0.71       -0.26      3.16 o 
  -3  -5   6       46.33       52.15      3.74 o 
  -2  -5   6      370.49      391.52     18.35 o 
  -1  -5   6        3.31        1.75      2.34 o 
   0  -5   6      125.36      114.36      8.02 o 
   1  -5   6       19.98       17.51      3.30 o 
   2  -5   6       16.45       11.66      3.22 o 
   3  -5   6        0.34        0.91      3.11 o 
   4  -5   6      327.84      341.70     12.64 o 
   5  -5   6        7.19        4.86      3.37 o 
   6  -5   6       40.24       35.21     12.47 o 
   7  -5   6        1.89       -3.45     11.64 o 
   8  -5   6       11.36       12.94     12.07 o 
   9  -5   6        1.67        8.65     18.58 o 
  -9  -4   6       60.70       58.31     16.03 o 
  -8  -4   6      126.01      172.39     18.88 o 
  -7  -4   6      179.02      193.30     26.89 o 
  -6  -4   6      100.76       98.87      6.53 o 
  -5  -4   6      218.25      228.39     13.75 o 
  -4  -4   6      174.49      171.62      6.49 o 
  -3  -4   6        5.04        2.58      2.12 o 
  -2  -4   6      135.68      151.66      6.52 o 
  -1  -4   6        5.07        2.31      1.70 o 
   0  -4   6       14.33       12.83      2.14 o 
   1  -4   6       77.70       70.28      3.73 o 
   2  -4   6       59.75       59.39      3.69 o 
   3  -4   6        1.21        3.82      3.87 o 
   4  -4   6       40.30       30.56      3.62 o 
   5  -4   6      106.58      108.93      6.40 o 
   6  -4   6        6.82        3.90      3.11 o 
   7  -4   6       22.12        7.31     11.17 o 
   8  -4   6       11.55        3.45     13.78 o 
   9  -4   6        2.57       15.09     16.83 o 
  -9  -3   6       50.41       27.43     13.95 o 
  -8  -3   6       12.30        4.43     10.66 o 
  -7  -3   6       88.01      105.06     13.14 o 
  -6  -3   6       52.36       56.61      5.96 o 
  -5  -3   6      160.11      161.92      7.55 o 
  -4  -3   6       21.15       15.46      2.88 o 
  -3  -3   6        0.18        4.16      2.17 o 
  -2  -3   6       16.55       15.61      3.31 o 
  -1  -3   6       23.09       20.45      2.04 o 
   0  -3   6      388.30      403.42     10.71 o 
   1  -3   6       47.48       36.80      2.76 o 
   2  -3   6     1049.42     1126.72     45.10 o 
   3  -3   6       40.80       35.80      3.15 o 
   4  -3   6       52.32       55.39      4.24 o 
   5  -3   6        0.24       -0.44      4.00 o 
   6  -3   6       21.69        5.71      6.05 o 
   7  -3   6       37.54       39.90      9.02 o 
   8  -3   6        4.59       -5.60     11.60 o 
   9  -3   6        3.89       10.76     14.65 o 
  10  -3   6       15.88       25.89     13.82 o 
  -9  -2   6       12.97       29.34     14.89 o 
  -8  -2   6       13.80        7.61     12.51 o 
  -7  -2   6       64.24       53.55     10.19 o 
  -6  -2   6       99.25      116.45     13.14 o 
  -5  -2   6       36.38       33.49      5.29 o 
  -4  -2   6        1.53        5.50      3.85 o 
  -3  -2   6      188.77      194.46     15.33 o 
  -2  -2   6       99.01       87.28      3.90 o 
  -1  -2   6     1513.67     1563.04     31.74 o 
   0  -2   6     1674.38     1815.51     63.88 o 
   1  -2   6       17.65       24.01      2.88 o 
   2  -2   6      801.40      800.63     30.03 o 
   3  -2   6     1092.93     1235.20     29.21 o 
   4  -2   6       20.56       22.25      3.54 o 
   5  -2   6       43.13       37.51      4.50 o 
   6  -2   6       45.84       42.03      6.42 o 
   7  -2   6       32.00       24.41      6.90 o 
   8  -2   6       24.17       34.27     12.00 o 
   9  -2   6      196.39      207.74     24.14 o 
  10  -2   6       20.78       21.49     16.77 o 
  11  -2   6        1.54       10.36     13.38 o 
  -9  -1   6        6.05        1.34     12.64 o 
  -8  -1   6        3.37       14.79     10.76 o 
  -7  -1   6        0.01       -2.68      8.45 o 
  -6  -1   6       11.14        8.89      4.55 o 
  -5  -1   6      105.36      113.54      7.12 o 
  -4  -1   6       31.25       27.85      3.62 o 
  -3  -1   6      123.26      121.10      4.71 o 
  -2  -1   6      351.76      326.65     16.90 o 
  -1  -1   6     2057.63     2194.66     76.92 o 
   0  -1   6       99.91       84.58      2.60 o 
   1  -1   6       89.87      104.58      5.54 o 
   2  -1   6       67.89       75.65      3.09 o 
   3  -1   6      828.11      851.85     22.14 o 
   4  -1   6      177.32      153.11      9.64 o 
   5  -1   6        3.29        6.04      3.48 o 
   6  -1   6       52.95       46.42      5.05 o 
   7  -1   6      227.37      223.55     13.34 o 
   8  -1   6       34.11       23.44      8.11 o 
   9  -1   6        3.68        0.00      7.68 o 
  10  -1   6        0.30       14.99     17.57 o 
  11  -1   6        0.53       12.47     18.48 o 
  -9   0   6        2.22        7.18     13.95 o 
  -8   0   6        4.70        8.48     11.17 o 
  -6   0   6      137.84      155.04      9.34 o 
  -5   0   6       27.15       18.64      4.37 o 
  -4   0   6       26.27       27.01      4.97 o 
  -3   0   6       66.98       66.46      5.67 o 
  -2   0   6       43.28       53.58      4.42 o 
  -1   0   6        1.99        5.21      1.35 o 
   0   0   6      255.36      258.11      8.17 o 
   1   0   6       80.53       65.11      3.64 o 
   2   0   6      715.87      747.25     20.10 o 
   3   0   6       85.32       95.50      4.70 o 
   4   0   6       80.01       77.31      4.23 o 
   5   0   6        5.85        6.62      3.06 o 
   6   0   6       90.00       70.08      6.08 o 
   7   0   6        0.20        3.05      4.33 o 
   8   0   6        0.26        6.21     10.41 o 
   9   0   6        3.00       -2.98     10.19 o 
  10   0   6        0.10      -13.21     13.21 o 
  11   0   6       97.69      108.65     20.56 o 
  -9   1   6        1.15       14.32     16.10 o 
  -8   1   6        2.27       -6.67     12.00 o 
  -7   1   6       25.26       24.78     11.07 o 
  -6   1   6       12.89       10.33      6.31 o 
  -5   1   6      108.45       97.65      7.01 o 
  -4   1   6      196.19      194.78      8.04 o 
  -3   1   6        0.67        1.26      1.93 o 
  -2   1   6       81.17       82.83      5.29 o 
  -1   1   6      516.59      548.52     15.80 o 
   0   1   6      825.69      834.42     27.57 o 
   1   1   6      350.05      340.00     11.61 o 
   2   1   6      125.15      109.99      3.97 o 
   3   1   6      727.99      821.74     21.27 o 
   4   1   6       67.30       64.34      4.51 o 
   5   1   6      370.09      389.66     16.93 o 
   6   1   6      533.49      558.60     15.75 o 
   7   1   6       11.38       13.11      3.91 o 
   8   1   6      543.96      560.12     22.50 o 
   9   1   6      115.76      114.82     15.59 o 
  10   1   6        0.63      -11.40     11.40 o 
  11   1   6        5.29        0.44     10.63 o 
  12   1   6        0.78       26.09     19.68 o 
  -8   2   6        0.25      -13.71     13.71 o 
  -7   2   6       16.41       12.34     10.60 o 
  -6   2   6      106.75      102.78     14.96 o 
  -5   2   6       47.93       62.79      6.60 o 
  -4   2   6      128.34      133.77      6.86 o 
  -3   2   6      137.77      138.46      7.82 o 
  -2   2   6        2.67        0.36      2.35 o 
  -1   2   6        1.53        3.53      1.66 o 
   0   2   6      346.52      270.21     17.72 o 
   1   2   6        0.88        0.86      1.09 o 
   2   2   6     1029.78     1132.35     48.74 o 
   3   2   6     2019.11     2286.08     76.61 o 
   4   2   6      925.76      889.05     32.95 o 
   5   2   6     2394.38     2661.85     79.35 o 
   6   2   6        4.45        0.97      6.50 o 
   7   2   6      575.64      570.66     18.61 o 
   8   2   6      516.07      518.21     27.41 o 
   9   2   6      116.22      126.76     15.84 o 
  10   2   6        0.41        7.11     11.74 o 
  11   2   6        5.44       13.92     14.35 o 
  12   2   6        1.77      -10.19     13.61 o 
  -8   3   6        0.75       -3.09     15.39 o 
  -7   3   6        3.49        9.66     11.84 o 
  -6   3   6       57.91       43.29     11.37 o 
  -5   3   6       39.66       39.14      9.36 o 
  -4   3   6      190.61      183.84      9.24 o 
  -3   3   6       24.50       24.74      3.80 o 
  -2   3   6      363.09      385.82     26.10 o 
  -1   3   6      269.86      255.11     16.82 o 
   0   3   6      865.54      877.16     57.62 o 
   1   3   6      512.73      545.14     30.34 o 
   2   3   6     2304.75     2377.25    135.68 o 
   3   3   6      540.81      534.41     21.46 o 
   4   3   6     1154.07     1200.00     33.19 o 
   5   3   6        6.10        8.46      2.74 o 
   6   3   6      518.49      524.17     14.97 o 
   7   3   6      206.41      176.04     10.42 o 
   8   3   6       21.28        9.23      8.10 o 
   9   3   6       13.60        3.86     10.56 o 
  10   3   6       22.27       14.15      7.31 o 
  11   3   6       19.50       23.00     13.82 o 
  12   3   6       13.46       13.95     12.27 o 
  -7   4   6       14.85       20.49     11.77 o 
  -6   4   6       71.30       72.23     15.26 o 
  -5   4   6       35.30       27.36     10.43 o 
  -4   4   6      629.08      754.17     23.55 o 
  -3   4   6     1154.58     1385.27     43.31 o 
  -2   4   6       31.38       27.36      3.94 o 
  -1   4   6       29.22       26.31      5.63 o 
   0   4   6      568.49      567.65     35.39 o 
   1   4   6      169.74      188.12     13.15 o 
   2   4   6      396.20      392.32     18.72 o 
   3   4   6       55.68       62.62      3.76 o 
   4   4   6      321.67      315.31     11.71 o 
   5   4   6      542.14      562.28     15.77 o 
   6   4   6      122.63      117.96      7.78 o 
   7   4   6       77.02       66.26      4.43 o 
   8   4   6        0.04       -2.26      4.86 o 
   9   4   6      354.63      353.82     16.25 o 
  10   4   6      143.07      145.75     10.79 o 
  11   4   6       58.58       61.06     12.04 o 
  12   4   6       28.02       27.33     16.80 o 
  -7   5   6       10.11       -2.18     12.14 o 
  -6   5   6        0.07      -10.80     13.41 o 
  -5   5   6       27.22       23.71     12.07 o 
  -4   5   6      384.07      439.52     31.52 o 
  -3   5   6       53.27       45.31      5.66 o 
  -2   5   6        0.92        3.52      3.75 o 
  -1   5   6      499.26      555.44     25.36 o 
   0   5   6     1250.67     1297.44     90.17 o 
   1   5   6       49.12       48.70      9.10 o 
   2   5   6       17.39       27.63      3.93 o 
   3   5   6      116.59      116.32      5.21 o 
   4   5   6       62.39       62.38      3.61 o 
   5   5   6        0.17        2.93      2.18 o 
   6   5   6       48.36       44.44      7.31 o 
   7   5   6       51.20       52.47      6.24 o 
   8   5   6      259.07      232.74     13.71 o 
   9   5   6        0.40       -3.56      3.56 o 
  10   5   6      127.11      100.85     33.40 o 
  11   5   6        6.80       25.22     13.65 o 
  12   5   6        1.79       28.03     14.65 o 
  13   5   6        0.97       11.03     18.21 o 
  -6   6   6        2.65       19.31     14.62 o 
  -5   6   6        2.95        0.44     11.57 o 
  -4   6   6        3.84       -9.39     10.66 o 
  -3   6   6        2.49        0.14      4.37 o 
  -2   6   6      589.47      665.53     35.10 o 
  -1   6   6       76.34       72.77      5.69 o 
   0   6   6      213.54      209.54     19.17 o 
   1   6   6      149.88      168.92      7.32 o 
   2   6   6        4.36        5.38      2.76 o 
   3   6   6       98.52       86.70      4.44 o 
   4   6   6      174.61      188.53     20.46 o 
   5   6   6       10.50       10.40      2.09 o 
   6   6   6       16.97       11.72      4.96 o 
   7   6   6       93.78      101.33      9.61 o 
   8   6   6       27.00       20.65      7.63 o 
   9   6   6        6.94        5.30      9.36 o 
  10   6   6       14.90        3.29     11.47 o 
  11   6   6        2.77       -8.25     12.81 o 
  12   6   6        3.30        3.76     14.62 o 
  13   6   6        2.52        0.00     12.71 o 
  -5   7   6        6.18        7.24     14.05 o 
  -4   7   6      325.01      387.51     33.20 o 
  -3   7   6       76.11       58.11      8.99 o 
  -2   7   6        3.56        3.58      4.19 o 
  -1   7   6        0.01        9.65      4.98 o 
   0   7   6      151.44      144.95     26.74 o 
   1   7   6      590.56      602.89     44.74 o 
   2   7   6      111.01      105.48      9.61 o 
   3   7   6        0.27       -2.88      3.05 o 
   4   7   6       27.99       29.63     13.11 o 
   5   7   6       10.51       14.41      3.44 o 
   6   7   6      138.53      118.49      5.31 o 
   7   7   6       99.86       98.57     16.15 o 
   8   7   6       17.13       28.99      8.75 o 
   9   7   6        0.15       12.37      9.49 o 
  10   7   6        0.05        4.53     11.97 o 
  11   7   6        0.80        0.84     13.28 o 
  12   7   6        7.16       16.36     15.93 o 
  -4   8   6       44.65       52.18     16.83 o 
  -3   8   6        1.41       -9.19      9.19 o 
  -2   8   6       12.86       12.09      6.62 o 
  -1   8   6       94.66       91.38     15.29 o 
   0   8   6      155.18      140.75     13.38 o 
   1   8   6        6.05       16.70      4.36 o 
   2   8   6       47.16       33.02      4.92 o 
   3   8   6       93.11       80.60     12.03 o 
   4   8   6       71.26       71.82      5.58 o 
   5   8   6      427.42      517.77     22.14 o 
   6   8   6       15.73       13.29      3.60 o 
   7   8   6       53.05       48.57      4.92 o 
   8   8   6        0.28       -2.77      5.60 o 
   9   8   6        7.81       17.53      5.80 o 
  10   8   6        1.07       13.85     11.74 o 
  11   8   6        0.03       -1.68      9.66 o 
  12   8   6        0.41      -16.03     16.03 o 
  -3   9   6        2.48        6.24     13.71 o 
  -2   9   6       21.63       37.62     13.25 o 
  -1   9   6        0.02        0.95      5.13 o 
   0   9   6        6.05        3.02      5.52 o 
   1   9   6        2.70       11.94      7.01 o 
   2   9   6        1.50       -3.57      3.57 o 
   3   9   6      154.28      165.74     19.56 o 
   4   9   6        5.97       17.00      5.90 o 
   5   9   6      112.69      120.40     10.21 o 
   6   9   6       13.25        7.29      3.58 o 
   7   9   6       86.00       80.24     12.31 o 
   8   9   6        8.37       12.23     11.28 o 
   9   9   6       61.97       61.58      7.83 o 
  10   9   6       10.27       16.29      8.84 o 
  11   9   6        8.75       21.26     16.57 o 
  12   9   6        0.82       14.49     12.37 o 
  -2  10   6       10.67       19.78     14.42 o 
  -1  10   6       12.92       30.72     14.75 o 
   0  10   6        1.17       -6.90      6.90 o 
   1  10   6        0.09       -1.79      4.82 o 
   2  10   6        1.62       -8.69      8.69 o 
   3  10   6       49.47       49.75      8.69 o 
   4  10   6        7.08        4.29      9.89 o 
   5  10   6       35.06       40.17     10.50 o 
   6  10   6       12.05        5.77      4.05 o 
   7  10   6      208.23      274.67     26.19 o 
   8  10   6        0.33        1.31     10.97 o 
   9  10   6        7.16       -5.23     13.04 o 
  10  10   6       12.73       38.90     14.69 o 
  11  10   6        0.34        6.87     15.93 o 
  12  10   6        5.37        8.18     18.95 o 
  -1  11   6        3.58       -1.24      9.79 o 
   0  11   6        0.07       34.64     14.29 o 
   1  11   6       56.07       97.18     16.36 o 
   2  11   6        0.73        0.40     11.54 o 
   3  11   6        1.71       -5.43     10.83 o 
   4  11   6        0.07        6.77      8.05 o 
   5  11   6       32.14       62.57     15.56 o 
   6  11   6        2.37       -8.32     10.93 o 
   7  11   6        5.15      -11.43     11.43 o 
   8  11   6       12.06       -0.87     13.65 o 
   9  11   6       20.91       18.41     14.92 o 
  10  11   6        8.61       28.80     17.47 o 
  11  11   6        3.49        8.25     17.40 o 
   1  12   6        0.04        6.51     11.40 o 
   2  12   6        0.22        4.49     13.08 o 
   3  12   6        6.09      -11.97     12.41 o 
   4  12   6        3.32       -7.98     13.01 o 
   5  12   6       13.18       13.65     10.23 o 
   6  12   6        2.09       10.80     13.82 o 
   7  12   6        6.11        7.85     10.90 o 
   8  12   6       22.00       33.73     16.67 o 
   9  12   6       58.93       63.58     15.83 o 
  10  12   6        0.32       26.73     17.50 o 
   3  13   6       16.33       15.59     17.64 o 
   4  13   6       32.22       23.24     12.84 o 
   5  13   6       20.38       17.24     15.56 o 
   6  13   6        0.22      -14.92     14.92 o 
   7  13   6       35.69       43.53     14.22 o 
   8  13   6        4.30        5.20     12.17 o 
  -5 -11   7        1.17       -3.42     14.52 o 
  -4 -11   7        6.79      -14.29     14.29 o 
  -3 -11   7        0.55       -7.41     10.03 o 
  -2 -11   7        2.52       25.35     17.07 o 
  -1 -11   7        0.10        1.74     10.03 o 
   0 -11   7        2.73       -8.25     14.72 o 
  -6 -10   7        0.25       23.44     12.98 o 
  -5 -10   7        0.06      -12.78     12.78 o 
  -4 -10   7        0.06       -1.31      8.65 o 
  -3 -10   7        6.64       -8.75     11.37 o 
  -2 -10   7       10.10       -3.09     12.31 o 
  -1 -10   7        0.01       -3.49     12.27 o 
   0 -10   7        0.60        9.66      8.30 o 
   1 -10   7        1.23       -8.01      8.01 o 
   2 -10   7        4.64       -3.04      7.94 o 
   3 -10   7        2.00       -9.42     10.70 o 
  -7  -9   7       12.17       10.36     12.00 o 
  -6  -9   7       28.99       24.51     12.07 o 
  -5  -9   7       30.71       14.35      9.29 o 
  -4  -9   7        3.75       15.06     11.64 o 
  -3  -9   7       75.54      109.49     16.23 o 
  -2  -9   7        0.79       -0.44     10.16 o 
  -1  -9   7        6.19        4.86      6.11 o 
   0  -9   7        0.02        0.22      5.15 o 
   1  -9   7       23.78       30.05      7.83 o 
   2  -9   7       59.15       41.66     10.66 o 
   3  -9   7        4.03        7.28     12.84 o 
   4  -9   7        2.12       -3.84     10.74 o 
  -8  -8   7       14.39        6.30     11.77 o 
  -7  -8   7       20.00       21.80      8.18 o 
  -6  -8   7        8.47        8.25      9.49 o 
  -5  -8   7        0.01       -8.75      8.75 o 
  -4  -8   7        2.05        0.84      8.52 o 
  -3  -8   7       63.06       32.29     10.03 o 
  -2  -8   7        1.50        8.11      6.82 o 
  -1  -8   7       23.97       13.20      6.08 o 
   0  -8   7        6.74        0.87      7.51 o 
   1  -8   7        6.17       -6.47      6.47 o 
   2  -8   7       19.25        7.02      5.79 o 
   3  -8   7       25.67       31.15     13.65 o 
   4  -8   7       24.26       17.94     15.36 o 
   5  -8   7        2.76        1.27     11.97 o 
   6  -8   7       33.00       74.24     20.19 o 
  -8  -7   7        3.04        0.44     12.78 o 
  -7  -7   7        4.15        8.80      7.24 o 
  -6  -7   7        0.00       -3.94      6.04 o 
  -5  -7   7       14.23        8.25      7.85 o 
  -4  -7   7        1.33       -1.33      4.91 o 
  -3  -7   7        0.43       -3.28      4.32 o 
  -2  -7   7       31.13       25.77      4.97 o 
  -1  -7   7      448.97      526.56     31.06 o 
   0  -7   7       35.96       25.61      4.86 o 
   1  -7   7        8.29       -4.67      4.67 o 
   2  -7   7       41.78       25.72      7.13 o 
   3  -7   7       60.67       61.30     11.94 o 
   4  -7   7        1.47       17.47     12.34 o 
   5  -7   7        4.75        1.71      8.95 o 
   6  -7   7        1.30      -10.70     14.15 o 
   7  -7   7       12.60       50.30     21.49 o 
  -9  -6   7       25.63       49.76     15.12 o 
  -8  -6   7        2.64       12.30     10.11 o 
  -7  -6   7       10.95       14.80      7.10 o 
  -6  -6   7       18.32       33.38      6.93 o 
  -5  -6   7       50.21       51.36      5.52 o 
  -4  -6   7      105.82      110.99      9.34 o 
  -3  -6   7      465.51      571.58     37.61 o 
  -2  -6   7        8.37        7.30      4.17 o 
  -1  -6   7       79.95       89.74      8.03 o 
   0  -6   7      217.52      238.57     13.47 o 
   1  -6   7        0.33        2.73      4.08 o 
   2  -6   7      510.83      619.06     25.39 o 
   3  -6   7       39.58       31.39      9.32 o 
   4  -6   7        8.76       10.19     11.47 o 
   5  -6   7        7.83        4.26      7.24 o 
   6  -6   7        1.50       -6.00      8.11 o 
   7  -6   7        1.56       27.46     16.33 o 
   8  -6   7        9.72        2.58     15.06 o 
  -9  -5   7       35.50       20.79      8.94 o 
  -8  -5   7        1.37       -0.22      8.06 o 
  -7  -5   7       11.33       13.41     11.62 o 
  -6  -5   7      105.45      108.40     28.64 o 
  -5  -5   7       97.79      102.25      7.26 o 
  -4  -5   7       98.12       97.75     10.59 o 
  -3  -5   7      293.15      353.35     17.21 o 
  -2  -5   7      100.85       98.85     16.41 o 
  -1  -5   7       11.28        7.53      4.18 o 
   0  -5   7      468.83      530.27     26.41 o 
   1  -5   7       23.34       22.28      7.27 o 
   2  -5   7       68.47       59.62      5.05 o 
   3  -5   7       52.38       45.89      4.91 o 
   4  -5   7       41.55       49.73     11.67 o 
   5  -5   7       13.47       15.17      4.22 o 
   6  -5   7       23.98       39.80      4.67 o 
   7  -5   7        7.76       21.03     13.71 o 
   8  -5   7        4.00       -3.86     14.62 o 
  -9  -4   7        0.76       21.36     12.93 o 
  -8  -4   7        9.39        1.93     12.31 o 
  -7  -4   7       53.64       53.98      7.88 o 
  -6  -4   7        0.88        1.04      4.66 o 
  -5  -4   7      317.94      384.11     20.08 o 
  -4  -4   7        0.01        3.51      2.96 o 
  -3  -4   7      300.15      319.55     17.56 o 
  -2  -4   7      178.54      189.70     10.82 o 
  -1  -4   7       25.39       16.92      2.23 o 
   0  -4   7        2.22        2.04      1.89 o 
   1  -4   7       93.53       91.12      5.13 o 
   2  -4   7       65.07       59.15      3.86 o 
   3  -4   7       75.96       69.03      4.71 o 
   4  -4   7      377.01      442.28     13.65 o 
   5  -4   7       27.33       29.29      5.79 o 
   6  -4   7        7.65        5.18      4.81 o 
   7  -4   7       15.72       14.87      4.45 o 
   8  -4   7       19.29       28.34     15.46 o 
   9  -4   7       20.94       12.07     12.91 o 
  -9  -3   7        0.09        9.59     13.25 o 
  -8  -3   7       60.18       75.08     14.49 o 
  -7  -3   7       25.58       65.26     13.41 o 
  -6  -3   7      202.72      261.32     14.63 o 
  -5  -3   7      438.58      447.16     28.19 o 
  -4  -3   7       19.12       15.98      2.88 o 
  -3  -3   7        3.18       -1.10      2.63 o 
  -2  -3   7       91.01       93.21      3.92 o 
  -1  -3   7      203.29      195.85      7.43 o 
   0  -3   7       21.99       23.57      2.43 o 
   1  -3   7        0.23        1.40      1.89 o 
   2  -3   7      654.36      697.03     21.71 o 
   3  -3   7        0.02        3.95      2.23 o 
   4  -3   7        2.16       -0.33      2.46 o 
   5  -3   7       43.26       45.28      7.39 o 
   6  -3   7       67.92       54.52     10.66 o 
   7  -3   7        2.67        4.69     10.26 o 
   8  -3   7        6.20       12.44      8.58 o 
   9  -3   7        0.64      -14.18     15.49 o 
  10  -3   7        0.85       -2.58     12.07 o 
  -9  -2   7       12.56       25.08     14.59 o 
  -8  -2   7        1.53        4.53     10.86 o 
  -7  -2   7       23.11       10.76      8.52 o 
  -6  -2   7       76.92       74.57      8.77 o 
  -5  -2   7        4.96        7.81      3.49 o 
  -4  -2   7       93.51       91.53      6.33 o 
  -3  -2   7      279.09      292.82     12.57 o 
  -2  -2   7       13.18       19.37     16.56 o 
  -1  -2   7        2.60        2.66      1.40 o 
   0  -2   7      342.85      380.64     10.63 o 
   1  -2   7       20.74       17.09      3.09 o 
   2  -2   7       44.16       51.53      3.21 o 
   3  -2   7       52.60       58.15      4.39 o 
   4  -2   7        0.63       -1.79      3.09 o 
   5  -2   7      137.54      139.91      9.60 o 
   6  -2   7       65.68       64.32      6.04 o 
   7  -2   7      115.28       83.58     18.14 o 
   8  -2   7        3.24       -0.44     10.70 o 
   9  -2   7        1.07      -12.88     12.88 o 
  10  -2   7       17.30       13.31     11.60 o 
  -9  -1   7       20.94       34.47     15.43 o 
  -8  -1   7        6.55       -6.77     11.27 o 
  -7  -1   7        9.21        6.71      8.52 o 
  -6  -1   7        0.80       -2.14      5.21 o 
  -5  -1   7      141.64      148.88     26.27 o 
  -4  -1   7       23.39       20.57      4.23 o 
  -3  -1   7       84.60       84.19      6.26 o 
  -2  -1   7        0.06       -1.66      1.98 o 
  -1  -1   7      525.22      581.19     29.73 o 
   0  -1   7       53.12       32.02      3.38 o 
   1  -1   7        0.57        0.81      1.62 o 
   2  -1   7      191.62      183.90      4.74 o 
   3  -1   7       63.94       64.68      3.59 o 
   4  -1   7       62.08       52.74      4.30 o 
   5  -1   7        2.79       -3.35      3.35 o 
   6  -1   7       55.42       50.51      6.14 o 
   7  -1   7       61.93       42.20      5.90 o 
   8  -1   7       17.37       11.50      7.24 o 
   9  -1   7        0.11      -11.54     11.54 o 
  10  -1   7        0.95      -14.59     14.59 o 
  11  -1   7        1.02        0.87     18.04 o 
  -8   0   7        0.85        0.00     12.11 o 
  -7   0   7        9.51       -8.92      8.92 o 
  -6   0   7        7.83        4.43      7.51 o 
  -5   0   7       85.24       92.17     10.64 o 
  -4   0   7        3.76        7.81      2.86 o 
  -3   0   7       18.71       15.18      2.43 o 
  -2   0   7      147.55      138.77      4.75 o 
  -1   0   7     1746.36     1339.62    269.24 o 
   0   0   7      224.12      204.20      8.77 o 
   1   0   7      569.85      541.07     13.19 o 
   2   0   7      692.96      777.65     23.37 o 
   3   0   7       40.60       44.02      2.55 o 
   4   0   7     1406.88     1473.14     34.35 o 
   5   0   7       49.56       46.98      6.35 o 
   6   0   7       37.76       35.12      4.54 o 
   7   0   7      630.38      705.39     34.78 o 
   8   0   7      148.56      159.61     19.55 o 
   9   0   7      145.43      160.25     19.62 o 
  10   0   7        0.08        6.81     14.08 o 
  11   0   7       23.75        4.29     16.26 o 
  -8   1   7        0.10      -11.57     11.57 o 
  -7   1   7       30.02       54.89     12.84 o 
  -6   1   7       13.01       14.08      8.82 o 
  -5   1   7      356.44      441.57     32.11 o 
  -4   1   7        0.41        1.75      2.90 o 
  -3   1   7      403.62      427.09     14.23 o 
  -2   1   7       42.53       46.31      5.53 o 
  -1   1   7        0.98        1.52      2.12 o 
   0   1   7       22.44       19.72      4.42 o 
   1   1   7       59.77       66.35      4.15 o 
   2   1   7      575.51      518.38     34.75 o 
   3   1   7      326.44      318.25     12.78 o 
   4   1   7      126.22      138.06      4.77 o 
   5   1   7     1052.61     1144.49     30.06 o 
   6   1   7      195.04      171.90      9.66 o 
   7   1   7      155.96      159.13      8.38 o 
   8   1   7       66.50       63.78      6.17 o 
   9   1   7       56.22       66.60     13.48 o 
  10   1   7       79.37      118.97     18.64 o 
  11   1   7       13.33        6.37     11.50 o 
  12   1   7        0.16        9.86     18.81 o 
  -8   2   7       38.92       72.77     16.77 o 
  -7   2   7        3.78       22.43     12.31 o 
  -6   2   7        0.11       -8.75      8.75 o 
  -5   2   7      127.11      154.81     10.59 o 
  -4   2   7       99.29      100.30     11.69 o 
  -3   2   7      246.32      221.55     17.36 o 
  -2   2   7        0.41        2.16      2.48 o 
  -1   2   7       59.14       65.55      3.29 o 
   0   2   7      110.81      112.43     10.62 o 
   1   2   7      731.12      723.75     38.58 o 
   2   2   7        5.97        6.25      1.20 o 
   3   2   7     1175.54     1306.88     45.15 o 
   4   2   7     1025.80     1057.54     34.41 o 
   5   2   7      140.43      161.48     14.52 o 
   6   2   7      286.40      265.32     11.89 o 
   7   2   7      344.90      352.80     19.37 o 
   8   2   7      174.89      173.84      9.95 o 
   9   2   7       45.41       53.40      8.22 o 
  10   2   7       35.60       25.59     12.17 o 
  11   2   7       43.20       62.10     15.63 o 
  12   2   7        2.92        7.65     12.78 o 
  -7   3   7        5.41        0.00     15.29 o 
  -6   3   7        1.68       -7.41     10.03 o 
  -5   3   7      154.73      171.15     17.44 o 
  -4   3   7      152.85      168.92     12.87 o 
  -3   3   7       70.02       72.01      5.68 o 
  -2   3   7      631.02      678.39     38.45 o 
  -1   3   7        0.06        1.62      3.56 o 
   0   3   7      346.75      349.39     26.54 o 
   1   3   7       12.96        5.07      2.35 o 
   2   3   7      514.77      510.27     23.05 o 
   3   3   7      396.34      431.21     18.61 o 
   4   3   7       45.42       61.15      5.76 o 
   5   3   7      416.16      442.35     15.61 o 
   6   3   7       35.78       33.30      3.88 o 
   7   3   7      294.18      282.57     12.03 o 
   8   3   7       32.54       20.13      4.94 o 
   9   3   7      204.25      186.98     12.17 o 
  10   3   7       26.95       27.77     12.44 o 
  11   3   7      151.07      191.44     23.91 o 
  12   3   7       65.47       77.43     19.89 o 
  -7   4   7       18.37       16.46     14.29 o 
  -6   4   7        4.35        4.33      7.34 o 
  -5   4   7       15.53       18.11     10.36 o 
  -4   4   7        0.34       -9.78      9.78 o 
  -3   4   7        7.60       -0.38      4.18 o 
  -2   4   7      227.93      242.70     10.67 o 
  -1   4   7        6.97        9.92      3.03 o 
   0   4   7      609.95      649.21     53.26 o 
   1   4   7      188.78      210.77     15.88 o 
   2   4   7      596.49      638.78     31.77 o 
   3   4   7      194.06      172.57     11.27 o 
   4   4   7      104.65      105.08      5.94 o 
   5   4   7       96.44       76.39      3.96 o 
   6   4   7       33.77       33.01      4.15 o 
   7   4   7      782.17      764.06     57.89 o 
   8   4   7       17.63       17.61      4.88 o 
   9   4   7       10.31        9.88      5.77 o 
  10   4   7      176.00      205.86     19.31 o 
  11   4   7        4.41       14.12      9.56 o 
  12   4   7       68.96      100.90     19.78 o 
  -6   5   7        8.46       -3.42      9.46 o 
  -5   5   7        0.07        4.69     10.26 o 
  -4   5   7       88.72       94.17      9.84 o 
  -3   5   7        9.19        7.89      4.82 o 
  -2   5   7        2.02       -2.91      4.82 o 
  -1   5   7       20.23       17.10      3.15 o 
   0   5   7     2804.45     2986.48    181.16 o 
   1   5   7       76.02       73.05      7.49 o 
   2   5   7      258.24      263.47     16.41 o 
   3   5   7      284.79      298.20     13.47 o 
   4   5   7       24.26       27.44      3.14 o 
   5   5   7      942.38      949.87     26.56 o 
   6   5   7       46.57       44.65      3.66 o 
   7   5   7        1.42       -2.90      7.70 o 
   8   5   7      136.23      123.16     10.00 o 
   9   5   7        9.89        9.49      4.68 o 
  10   5   7       26.38       15.64      9.62 o 
  11   5   7       15.88       44.20     14.45 o 
  12   5   7        5.95        5.43     14.22 o 
  13   5   7       11.20      -13.98     17.81 o 
  -5   6   7        0.77       26.79     14.02 o 
  -4   6   7        0.17       13.55     11.43 o 
  -3   6   7      105.91       72.06     12.64 o 
  -2   6   7     1151.95     1360.90     50.02 o 
  -1   6   7      143.69      148.59     19.04 o 
   0   6   7      175.88      164.78     15.55 o 
   1   6   7        0.64        1.10      3.22 o 
   2   6   7      282.79      336.05     32.01 o 
   3   6   7      795.61      804.08     48.55 o 
   4   6   7      399.29      438.72     18.21 o 
   5   6   7       41.87       36.73      3.35 o 
   6   6   7       46.55       41.93      3.47 o 
   7   6   7       13.02       15.45      3.95 o 
   8   6   7        3.95        5.64      6.34 o 
   9   6   7        1.68       -8.08      8.48 o 
  10   6   7       43.90       52.58     13.45 o 
  11   6   7        1.03       -0.40     12.37 o 
  12   6   7       11.34       -8.79     15.06 o 
  13   6   7       14.46       11.00     11.97 o 
  -5   7   7        5.59       -9.29     14.79 o 
  -4   7   7        0.15       -4.63      8.82 o 
  -3   7   7        2.91       -2.33      7.21 o 
  -2   7   7       74.70      102.94     21.24 o 
  -1   7   7      199.59      226.43     26.44 o 
   0   7   7      112.09      108.14      7.02 o 
   1   7   7      261.67      245.18     24.61 o 
   2   7   7      324.66      335.36     20.21 o 
   3   7   7      147.07      137.87     22.75 o 
   4   7   7      452.85      497.30     19.39 o 
   5   7   7      166.25      166.85     13.44 o 
   6   7   7       13.82       12.26      3.65 o 
   7   7   7       78.75       74.54      6.03 o 
   8   7   7      116.80      112.91     20.80 o 
   9   7   7       58.51       42.59     11.87 o 
  10   7   7        1.39       -3.29     11.10 o 
  11   7   7        2.04       -7.04     12.84 o 
  12   7   7        9.23      -10.46     10.46 o 
  -4   8   7       11.77       21.73     15.06 o 
  -3   8   7       15.42       19.41     10.18 o 
  -2   8   7       52.52       33.41     16.08 o 
  -1   8   7        5.02        4.55      6.22 o 
   0   8   7        0.32       -4.28      4.28 o 
   1   8   7       12.82       12.47      4.86 o 
   2   8   7      165.37      176.89     23.52 o 
   3   8   7       18.74       23.01      6.84 o 
   4   8   7      311.74      327.95     26.14 o 
   5   8   7       12.27        4.88      5.09 o 
   6   8   7       12.74       15.31      5.13 o 
   7   8   7      108.38      107.25      5.89 o 
   8   8   7       15.99       22.83      6.22 o 
   9   8   7       19.97       13.84      6.43 o 
  10   8   7       15.50       13.75      6.48 o 
  11   8   7       39.58       41.01     15.89 o 
  12   8   7        1.20       21.09     15.63 o 
  -3   9   7       20.24       -1.64     13.25 o 
  -2   9   7       55.15       48.56     13.98 o 
  -1   9   7        8.44        6.80      5.91 o 
   0   9   7      136.18      114.81     11.41 o 
   1   9   7       28.82       30.32     16.72 o 
   2   9   7        0.66       -1.62      4.14 o 
   3   9   7      113.29      118.24     15.77 o 
   4   9   7        2.30        6.12      7.23 o 
   5   9   7       28.31       32.60      7.96 o 
   6   9   7       62.24       55.77      6.30 o 
   7   9   7       21.69       27.32      4.77 o 
   8   9   7       42.65       28.71      5.43 o 
   9   9   7       44.44       51.21      6.58 o 
  10   9   7        5.16       -4.46      7.21 o 
  11   9   7        9.51       16.02     10.86 o 
  12   9   7        1.76      -16.20     16.20 o 
  -1  10   7       43.67       85.41     15.96 o 
   0  10   7        7.08       19.18     12.24 o 
   1  10   7        0.15       -5.55      5.55 o 
   2  10   7        3.84        4.56      9.96 o 
   3  10   7        4.64       -3.79      5.90 o 
   4  10   7       85.94       91.88     14.18 o 
   5  10   7       15.72       18.28     11.33 o 
   6  10   7       20.28       17.88      5.11 o 
   7  10   7        6.20       10.29     11.15 o 
   8  10   7        1.33       10.03     11.77 o 
   9  10   7        1.17        0.44     14.29 o 
  10  10   7        1.32       -8.62     14.62 o 
  11  10   7        0.70       -8.58     11.60 o 
   0  11   7        0.00        6.10     12.61 o 
   1  11   7        0.01       -4.90     12.64 o 
   2  11   7       50.51       69.58     15.66 o 
   3  11   7        0.07       -4.16      7.95 o 
   4  11   7       66.74       95.47     16.57 o 
   5  11   7       17.85       23.27      9.93 o 
   6  11   7       23.89       42.69     11.77 o 
   7  11   7        6.15       18.38     13.58 o 
   8  11   7        0.58       12.71     13.58 o 
   9  11   7       87.09      153.65     22.80 o 
  10  11   7       33.42       18.28     17.40 o 
  11  11   7       49.96       49.06     15.22 o 
   2  12   7       11.54       -0.80     12.27 o 
   3  12   7        6.35       30.58     14.49 o 
   4  12   7        1.48        5.03     13.85 o 
   5  12   7       91.32      141.71     21.29 o 
   6  12   7        4.59       22.84     14.22 o 
   7  12   7       87.86      122.63     20.49 o 
   8  12   7       11.86       16.16     15.73 o 
   9  12   7       15.56        1.74     12.68 o 
  10  12   7        3.16        1.74     17.91 o 
   5  13   7        0.35        0.84     10.50 o 
   6  13   7       10.43       11.50     11.50 o 
   7  13   7        6.93        8.18     12.91 o 
  -5 -10   8        0.02       -2.98     12.84 o 
  -4 -10   8        4.75        3.49     13.48 o 
  -3 -10   8        0.00       -3.96      8.79 o 
  -2 -10   8        0.13       26.99     13.28 o 
  -1 -10   8       11.45        8.82     12.81 o 
   0 -10   8        2.11       -4.39      9.19 o 
   1 -10   8        0.12       -9.12     13.01 o 
   2 -10   8        6.53       30.15     16.80 o 
  -6  -9   8        4.64       12.24     13.51 o 
  -5  -9   8        7.89       -0.84     12.74 o 
  -4  -9   8        0.58       -6.47      9.93 o 
  -3  -9   8        3.26       18.01     10.97 o 
  -2  -9   8       11.57       20.42     11.97 o 
  -1  -9   8       18.64       19.31     10.90 o 
   0  -9   8       15.89        8.40      6.51 o 
   1  -9   8        1.12       -2.79      8.27 o 
   2  -9   8        1.26        2.29     19.03 o 
   3  -9   8        1.12       -8.85      8.85 o 
   4  -9   8        1.26       -1.71     15.79 o 
  -7  -8   8        1.11       12.37     15.36 o 
  -6  -8   8       11.64       22.82      7.33 o 
  -5  -8   8       25.83       17.71     10.13 o 
  -4  -8   8        1.58       -3.42      9.39 o 
  -3  -8   8        0.05       -7.85      9.15 o 
  -2  -8   8       23.56       39.94     11.10 o 
  -1  -8   8       34.43       25.15     13.21 o 
   0  -8   8        1.65       -6.61      6.61 o 
   1  -8   8      256.29      289.16     55.11 o 
   2  -8   8       52.78       46.23      8.16 o 
   3  -8   8       38.93       39.22     10.67 o 
   4  -8   8        0.37      -10.93     13.20 o 
   5  -8   8        2.07      -15.32     15.32 o 
  -7  -7   8        3.66        9.91      8.33 o 
  -6  -7   8       10.19        6.60      6.17 o 
  -5  -7   8       10.31       20.25      6.63 o 
  -4  -7   8       37.51       35.04      7.11 o 
  -3  -7   8       70.88       67.85     21.04 o 
  -2  -7   8       34.22       35.01      7.21 o 
  -1  -7   8      271.63      311.31     19.46 o 
   0  -7   8       10.06        8.83      8.65 o 
   1  -7   8        0.07        0.79      5.28 o 
   2  -7   8        1.85        1.96     10.66 o 
   3  -7   8        2.57        4.54      7.23 o 
   4  -7   8      114.11      147.55     19.95 o 
   5  -7   8       11.87       23.77     14.45 o 
   6  -7   8        9.29       22.17     17.03 o 
  -8  -6   8        0.00        6.40     11.47 o 
  -7  -6   8        0.35        1.91     13.03 o 
  -6  -6   8       15.41       15.73      6.97 o 
  -5  -6   8        4.10        7.01      6.66 o 
  -4  -6   8       10.27       -1.48      4.44 o 
  -3  -6   8       97.97      100.97      7.52 o 
  -2  -6   8      332.60      365.77     37.17 o 
  -1  -6   8        7.42        4.61      3.25 o 
   0  -6   8       19.01       10.39      3.97 o 
   1  -6   8       96.64       87.74      9.63 o 
   2  -6   8       37.94       39.28      8.07 o 
   3  -6   8      229.19      285.50     20.39 o 
   5  -6   8       37.55       27.93     12.27 o 
   6  -6   8       16.14       51.44     14.89 o 
   7  -6   8        4.21        7.68     17.07 o 
  -8  -5   8        0.55        6.10     12.61 o 
  -7  -5   8        0.18       -3.15      5.78 o 
  -6  -5   8       15.91       16.44      6.79 o 
  -5  -5   8        6.35        8.63      4.11 o 
  -4  -5   8        8.87        7.79      9.36 o 
  -3  -5   8       26.44       28.57      7.56 o 
  -2  -5   8       11.63        8.36      3.31 o 
  -1  -5   8      211.35      217.44     15.55 o 
   0  -5   8        6.82        2.17      2.72 o 
   1  -5   8      374.56      406.66     25.17 o 
   2  -5   8        1.72        4.90      3.18 o 
   3  -5   8        4.43       -3.09      3.66 o 
   4  -5   8        5.91        2.28      7.43 o 
   5  -5   8        4.75       13.07      6.02 o 
   6  -5   8       40.98       48.75     14.84 o 
   7  -5   8        3.19       26.02     14.92 o 
   8  -5   8       10.90       -0.87     10.29 o 
  -8  -4   8        7.66        8.22     11.50 o 
  -7  -4   8        6.57        0.65      7.25 o 
  -6  -4   8       17.91       18.25     21.58 o 
  -5  -4   8       11.93       19.55      4.72 o 
  -4  -4   8       89.39       93.04      6.46 o 
  -3  -4   8      232.17      238.97     10.51 o 
  -2  -4   8       75.19       86.67      6.98 o 
  -1  -4   8      317.60      367.83     17.09 o 
   0  -4   8      386.78      433.39     15.95 o 
   1  -4   8      233.98      253.21      8.07 o 
   2  -4   8      104.63      102.68      6.63 o 
   3  -4   8        9.96        5.18      2.94 o 
   4  -4   8      198.89      191.18      8.80 o 
   5  -4   8       58.61       44.24      8.01 o 
   6  -4   8       96.84       90.17      8.32 o 
   7  -4   8       25.02       17.54      7.48 o 
   8  -4   8        4.25       -3.42     15.39 o 
   9  -4   8        2.71      -12.88     17.60 o 
  -7  -3   8       35.96       42.83      9.49 o 
  -6  -3   8        4.14        5.34      6.72 o 
  -5  -3   8       11.41       -1.48      3.89 o 
  -4  -3   8      203.16      189.85     12.86 o 
  -3  -3   8        0.42        3.02      2.84 o 
  -2  -3   8      440.39      485.26     15.72 o 
  -1  -3   8      602.09      649.56     15.32 o 
   0  -3   8      110.47      108.35      7.18 o 
   1  -3   8       87.01       84.03      6.15 o 
   2  -3   8       92.44       92.86      4.39 o 
   3  -3   8      289.69      274.38     11.48 o 
   4  -3   8       21.79       16.34      4.89 o 
   5  -3   8       21.83       24.46      4.51 o 
   6  -3   8       56.11       38.53     13.03 o 
   7  -3   8       30.12       24.24     11.07 o 
   8  -3   8        9.40        7.71      8.55 o 
   9  -3   8        4.62       13.71     16.73 o 
  10  -3   8       14.94       30.55     18.95 o 
  -7  -2   8       36.04       38.93     12.24 o 
  -6  -2   8        2.96       14.39      8.08 o 
  -5  -2   8        4.50        8.16      4.73 o 
  -4  -2   8        5.92        2.60      3.07 o 
  -3  -2   8      641.88      709.29     35.31 o 
  -2  -2   8      963.20     1108.21     30.46 o 
  -1  -2   8        1.18        0.63      1.45 o 
   0  -2   8      361.03      381.78      8.83 o 
   1  -2   8      663.59      685.14     23.83 o 
   2  -2   8       78.24       59.31      4.63 o 
   3  -2   8      165.00      151.93     10.33 o 
   4  -2   8        8.60       10.50      3.00 o 
   5  -2   8       44.08       48.20      5.05 o 
   6  -2   8       46.54       44.41      7.19 o 
   7  -2   8      151.89      151.14     39.52 o 
   8  -2   8      203.82      250.79     24.45 o 
   9  -2   8        0.36        0.87     10.29 o 
  10  -2   8        2.87        4.29     16.77 o 
  -7  -1   8        0.18       -1.81      8.99 o 
  -6  -1   8       26.23       24.98      8.05 o 
  -5  -1   8        7.90        9.39      4.12 o 
  -4  -1   8       13.14        7.64      3.51 o 
  -3  -1   8        4.12        3.75      2.67 o 
  -2  -1   8       14.58       19.34      2.20 o 
  -1  -1   8        3.86        4.80      4.35 o 
   0  -1   8      510.42      466.46     15.41 o 
   1  -1   8     1450.36     1657.18     76.06 o 
   2  -1   8       55.83       58.08      3.06 o 
   3  -1   8      124.68      128.65      6.35 o 
   4  -1   8      644.25      686.38     19.86 o 
   5  -1   8        0.72        7.80      3.99 o 
   6  -1   8      267.95      290.56     11.70 o 
   7  -1   8       32.66       18.41      6.06 o 
   8  -1   8       20.51       34.97     11.54 o 
   9  -1   8      114.46      121.46     17.14 o 
  10  -1   8       12.87       18.01     11.57 o 
  11  -1   8       37.41       79.10     22.80 o 
  -7   0   8       13.53       27.60     11.13 o 
  -5   0   8       35.24       41.87      6.23 o 
  -4   0   8       92.22      101.52      5.95 o 
  -3   0   8       11.90       10.41      2.62 o 
  -2   0   8      296.81      352.74     14.86 o 
  -1   0   8      118.89      129.19      7.73 o 
   0   0   8      938.93      977.16     69.28 o 
   1   0   8      333.59      290.21      9.36 o 
   2   0   8       84.83       84.96      5.04 o 
   3   0   8       29.06       34.68      3.86 o 
   4   0   8       54.62       52.35      3.55 o 
   5   0   8      298.00      298.13     10.66 o 
   6   0   8       54.90       48.70      5.05 o 
   7   0   8       30.92       24.46      8.15 o 
   8   0   8       16.58       16.76      5.39 o 
   9   0   8       15.79       11.07     11.07 o 
  10   0   8        0.01        2.98     14.08 o 
  11   0   8        0.21       -3.42     10.29 o 
  -7   1   8        0.17        5.30     11.47 o 
  -6   1   8      108.60      124.71     16.26 o 
  -5   1   8        6.57        4.09      9.98 o 
  -4   1   8        7.31        5.53      6.88 o 
  -3   1   8        2.00        5.97      2.95 o 
  -2   1   8       24.15       16.45      4.35 o 
  -1   1   8      419.42      379.88     16.80 o 
   0   1   8      142.07      142.91      7.44 o 
   1   1   8       17.92       19.31      3.43 o 
   2   1   8      490.78      444.84     17.58 o 
   3   1   8       13.52       11.49      2.83 o 
   4   1   8       19.70       19.54      2.62 o 
   5   1   8       73.24       78.22      6.38 o 
   6   1   8      157.27      136.66     10.78 o 
   7   1   8     1070.58     1180.34     51.37 o 
   8   1   8       40.72       36.62      5.37 o 
   9   1   8       18.25       13.51     11.00 o 
  10   1   8       35.13       34.81     14.86 o 
  11   1   8        0.42       14.49     15.76 o 
  12   1   8        8.59       28.70     18.85 o 
  -6   2   8       16.47       23.10     10.90 o 
  -5   2   8        1.18        6.51      7.38 o 
  -4   2   8       86.53      102.41      6.94 o 
  -3   2   8      288.02      319.66     11.83 o 
  -2   2   8      147.13      151.56      7.19 o 
  -1   2   8        1.05        0.76      3.55 o 
   0   2   8      501.25      464.88     22.74 o 
   1   2   8       47.26       47.19      6.03 o 
   2   2   8      103.40      100.42      5.71 o 
   3   2   8      597.54      623.95     33.69 o 
   4   2   8      205.48      218.18      7.51 o 
   5   2   8      272.20      261.75      8.12 o 
   6   2   8      198.78      177.75      8.51 o 
   7   2   8        8.26        5.10      5.90 o 
   8   2   8      301.08      296.12     12.48 o 
   9   2   8       44.61       41.38     26.63 o 
  10   2   8       12.41        9.66     10.93 o 
  11   2   8      203.97      225.54     29.24 o 
  12   2   8       13.47       27.26     17.47 o 
  -6   3   8       21.29       13.41     11.23 o 
  -5   3   8      129.66      206.09     18.17 o 
  -4   3   8       49.60       56.45      6.48 o 
  -3   3   8        2.47       -0.89      3.74 o 
  -2   3   8        2.60        5.58      3.26 o 
  -1   3   8      282.72      309.55     19.21 o 
   0   3   8       21.90       21.88      2.31 o 
   1   3   8      809.14      798.48     53.45 o 
   2   3   8      171.70      186.83      9.92 o 
   3   3   8        0.04        1.65      1.70 o 
   4   3   8     1150.15     1226.01     55.54 o 
   5   3   8       18.84       13.28      2.74 o 
   6   3   8       61.43       58.28      4.24 o 
   7   3   8        9.91        9.88      3.99 o 
   8   3   8       67.59       43.84      5.66 o 
   9   3   8      525.21      543.13     60.80 o 
  10   3   8        7.00        0.00     11.20 o 
  11   3   8        0.05        0.00     13.41 o 
  12   3   8       47.25       12.27     12.27 o 
  -6   4   8        0.53       18.01     12.44 o 
  -5   4   8       28.80       26.09     11.13 o 
  -4   4   8       25.29       21.37      6.49 o 
  -3   4   8       18.86       22.45      4.97 o 
  -2   4   8      181.60      203.23     19.82 o 
  -1   4   8      656.83      709.23     67.34 o 
   0   4   8      307.92      331.48     31.53 o 
   1   4   8        1.35        1.58      3.62 o 
   2   4   8     1731.22     1939.91     80.47 o 
   3   4   8       17.92       17.77      3.11 o 
   4   4   8       20.05       17.56      2.92 o 
   5   4   8       21.88       27.35      3.25 o 
   6   4   8       40.10       31.27      3.58 o 
   7   4   8        6.34        1.64      4.55 o 
   8   4   8      285.23      300.73     15.77 o 
   9   4   8       37.96       11.91     12.46 o 
  10   4   8        8.33        1.64      7.78 o 
  11   4   8       34.04       37.39     14.96 o 
  12   4   8        5.72       22.30     15.56 o 
  -5   5   8        7.60       24.18     12.74 o 
  -4   5   8        0.02        1.30      7.51 o 
  -3   5   8       78.48       84.95     26.36 o 
  -2   5   8      329.80      328.17     15.17 o 
  -1   5   8       12.05       11.77      3.55 o 
   0   5   8      336.19      314.54     27.12 o 
   1   5   8        6.00        3.22      2.58 o 
   2   5   8      185.65      198.96     14.22 o 
   3   5   8        3.24        0.75      3.03 o 
   4   5   8       72.66       77.88      6.22 o 
   5   5   8      111.38      115.59      5.32 o 
   6   5   8      288.61      296.59     12.02 o 
   7   5   8       19.54       16.63      8.82 o 
   8   5   8      284.59      276.24     14.90 o 
   9   5   8        6.60       -0.80      7.98 o 
  10   5   8        3.94        5.67      7.71 o 
  11   5   8       28.85       13.61      9.49 o 
  12   5   8        2.63       -7.11     13.82 o 
  -5   6   8       13.13      -13.48     13.48 o 
  -4   6   8      278.90      235.47     26.52 o 
  -3   6   8        4.83       -4.54      7.22 o 
  -2   6   8       36.86       36.06      5.31 o 
  -1   6   8      245.06      275.76     14.59 o 
   0   6   8      152.30      135.43     13.68 o 
   1   6   8       32.29       27.69      4.03 o 
   2   6   8      170.67      172.94     22.61 o 
   3   6   8      359.12      403.86     23.14 o 
   4   6   8       74.99       68.85      5.90 o 
   5   6   8      117.07      123.83     10.61 o 
   6   6   8      781.00      825.96     29.87 o 
   7   6   8       48.38       37.49      7.01 o 
   8   6   8       60.64       60.17      6.65 o 
   9   6   8       64.21       87.89     16.00 o 
  10   6   8       14.86       10.53     10.13 o 
  11   6   8       25.01       22.60     13.14 o 
  12   6   8        7.15       -6.27     14.18 o 
  -4   7   8       22.89       27.53     13.35 o 
  -3   7   8       18.54       10.08      6.35 o 
  -2   7   8        5.84        8.58      6.29 o 
  -1   7   8       27.58       29.80      7.01 o 
   0   7   8        0.45        0.63      3.75 o 
   1   7   8       20.87       20.96      4.11 o 
   2   7   8      431.65      459.63     21.99 o 
   3   7   8       28.08       36.53     11.13 o 
   4   7   8     1056.83     1328.64     45.06 o 
   5   7   8      259.14      308.99     20.81 o 
   6   7   8      156.10      126.49      6.47 o 
   7   7   8       56.40       44.45      4.07 o 
   8   7   8       70.11       55.17     12.16 o 
   9   7   8        4.91        1.98      6.54 o 
  10   7   8       27.70       28.91     10.19 o 
  11   7   8        3.78       12.34     12.78 o 
  12   7   8        0.43       -7.51     10.43 o 
  -2   8   8        1.66       -0.42      8.13 o 
  -1   8   8       78.45       70.04      9.21 o 
   0   8   8       26.32       20.93      6.52 o 
   1   8   8       38.69       38.39     16.25 o 
   2   8   8       81.74       76.22     11.56 o 
   3   8   8        0.01       -4.23      4.23 o 
   4   8   8       11.16       13.12      5.71 o 
   5   8   8      876.89     1031.27     61.21 o 
   6   8   8       17.64       13.73      3.93 o 
   7   8   8       67.15       68.79      6.96 o 
   8   8   8      106.97       87.54     17.96 o 
   9   8   8       36.26       31.85      7.25 o 
  10   8   8        1.31        3.41      5.89 o 
  11   8   8       26.20       38.92      8.44 o 
  12   8   8        1.10       -7.98     15.53 o 
  -1   9   8       21.36       34.37      8.96 o 
   0   9   8       49.91       48.48      8.30 o 
   1   9   8       22.61        2.66      6.39 o 
   2   9   8        6.20       15.09     10.46 o 
   3   9   8        5.68        1.27      5.97 o 
   4   9   8       16.08       11.20      8.62 o 
   5   9   8       31.73       22.06      6.67 o 
   6   9   8      149.47      135.43     12.71 o 
   7   9   8        1.00        1.85      5.15 o 
   8   9   8       18.63       16.89     11.23 o 
   9   9   8       10.73       21.21      7.25 o 
  10   9   8        0.02       13.86      8.72 o 
  11   9   8       18.79       21.86     16.00 o 
  12   9   8        1.13       13.55     17.81 o 
  -1  10   8        5.78       12.64     13.45 o 
   0  10   8       16.02       32.26     12.24 o 
   1  10   8       20.38       17.13      8.15 o 
   3  10   8        0.34       -9.69      9.69 o 
   4  10   8       12.20       20.09     10.26 o 
   5  10   8        0.18       22.03     10.80 o 
   6  10   8       68.55       56.34     10.36 o 
   7  10   8       16.86       11.11      4.72 o 
   8  10   8        7.93       21.03      9.02 o 
   9  10   8       55.99       50.37     15.83 o 
  10  10   8        0.89       -2.55      9.79 o 
  11  10   8       15.47       11.94     16.20 o 
   1  11   8        6.53        2.05     11.84 o 
   2  11   8       23.89       23.07     12.78 o 
   3  11   8        0.97        8.35     12.51 o 
   4  11   8       51.78       49.09     13.98 o 
   5  11   8        1.65      -10.70     10.70 o 
   6  11   8        0.58       -5.45      5.45 o 
   7  11   8       71.26       79.24     16.90 o 
   8  11   8        0.43        9.52     10.40 o 
   9  11   8       39.92       40.14     17.71 o 
  10  11   8        1.41       -2.58     15.93 o 
   3  12   8        0.07        0.40      9.09 o 
   4  12   8        7.30       -3.76     12.98 o 
   5  12   8        6.23       -0.84      9.32 o 
   6  12   8       26.80       41.08     16.26 o 
   7  12   8       19.41       17.24     15.53 o 
   8  12   8        0.59      -10.40     10.40 o 
   9  12   8        9.85        7.78     16.46 o 
  -3 -10   9        0.67        7.98     14.18 o 
  -2 -10   9        4.69      -13.85     13.85 o 
  -1 -10   9        0.00        4.90     12.04 o 
   0 -10   9        0.21       15.49     14.15 o 
  -4  -9   9        0.52       21.76     12.64 o 
  -3  -9   9        0.32       15.89     12.37 o 
  -2  -9   9        0.07        0.44     10.70 o 
  -1  -9   9        0.04        3.91      8.13 o 
   0  -9   9       25.95       47.31      9.99 o 
   1  -9   9        5.13      103.06    165.22 o 
   2  -9   9        7.95       -2.88      9.38 o 
   3  -9   9       35.50       30.26     16.03 o 
  -6  -8   9        1.59        4.09     13.21 o 
  -5  -8   9        9.04       21.06     12.91 o 
  -4  -8   9        9.48       18.11     10.80 o 
  -3  -8   9        8.95        8.75      9.62 o 
  -2  -8   9       29.42       32.93     10.70 o 
  -1  -8   9       22.33       20.23      7.24 o 
   0  -8   9        5.56       -3.84      6.71 o 
   1  -8   9      121.30      163.89     42.03 o 
   2  -8   9        1.70       11.33      8.63 o 
   3  -8   9        0.41        0.51      9.69 o 
   4  -8   9        5.95       17.19     13.45 o 
  -6  -7   9        2.80       -0.47     11.37 o 
  -5  -7   9        9.71        2.72      7.49 o 
  -4  -7   9        2.25        5.45      5.65 o 
  -3  -7   9        6.01        7.78      8.22 o 
  -2  -7   9       11.43       21.66      8.85 o 
  -1  -7   9       91.99      114.55     38.78 o 
   0  -7   9       71.39       67.13     12.68 o 
   1  -7   9       36.58       38.70     12.00 o 
   2  -7   9      120.53      107.59     17.07 o 
   3  -7   9       64.65       44.06     11.75 o 
   4  -7   9        1.00        2.01     10.34 o 
   5  -7   9       21.03       13.08     10.56 o 
   6  -7   9        5.97        1.71     11.43 o 
  -7  -6   9        0.29       -6.51     13.01 o 
  -6  -6   9        0.03       -5.67     11.80 o 
  -5  -6   9        4.23        6.40      6.47 o 
  -4  -6   9        0.83       -6.20      6.31 o 
  -3  -6   9        0.08        6.36     11.90 o 
  -2  -6   9        0.01        2.62      5.67 o 
  -1  -6   9       28.07       35.46      5.34 o 
   0  -6   9       11.81        7.18      4.69 o 
   1  -6   9        4.61        7.01      5.42 o 
   2  -6   9        0.48       13.87      6.27 o 
   3  -6   9      114.69      135.16     12.63 o 
   4  -6   9        5.98       10.51      6.05 o 
   5  -6   9       63.97       68.04     15.12 o 
   6  -6   9        4.44        1.68     14.75 o 
   7  -6   9        6.16       -5.94     16.53 o 
  -7  -5   9        7.92        6.24      9.39 o 
  -6  -5   9       18.74       27.90     12.81 o 
  -5  -5   9        2.52       11.68      6.41 o 
  -4  -5   9       24.14       17.65      4.80 o 
  -3  -5   9       43.93       45.28      6.42 o 
  -2  -5   9        1.26       -0.07      3.42 o 
  -1  -5   9        8.18       11.76      4.29 o 
   0  -5   9        5.00        5.32      4.53 o 
   1  -5   9        7.66       12.49      4.21 o 
   2  -5   9       17.18       11.42      3.81 o 
   3  -5   9      151.42      213.50     13.12 o 
   4  -5   9       95.74      100.71     12.47 o 
   5  -5   9      126.57      113.20      9.64 o 
   6  -5   9       54.34       51.71     14.29 o 
   7  -5   9        7.49       12.27     11.00 o 
   8  -5   9       80.10      122.23     23.88 o 
  -7  -4   9        2.70        3.39     12.68 o 
  -6  -4   9       18.32       25.59     12.57 o 
  -5  -4   9        3.81       -0.15     13.66 o 
  -4  -4   9        1.25        3.29      5.66 o 
  -3  -4   9       29.92       14.47      6.29 o 
  -2  -4   9       15.98        9.85      3.05 o 
  -1  -4   9      203.41      223.81      9.48 o 
   0  -4   9       86.40       91.82      4.75 o 
   1  -4   9       20.64       14.48      2.79 o 
   2  -4   9       63.44       71.60      4.83 o 
   3  -4   9       42.00       34.24      4.30 o 
   4  -4   9       31.78       33.27      5.32 o 
   5  -4   9        7.31        4.35      6.46 o 
   6  -4   9        2.67       -1.29      7.46 o 
   7  -4   9      165.38      174.34     24.93 o 
   8  -4   9       13.24       22.13     14.89 o 
   9  -4   9       18.16       40.64     19.68 o 
  -7  -3   9       14.34       14.89     12.47 o 
  -6  -3   9       25.72        5.33     11.47 o 
  -5  -3   9        0.49        4.16      5.70 o 
  -4  -3   9       17.93       18.90      3.95 o 
  -3  -3   9       66.69       62.35      4.34 o 
  -2  -3   9        1.53        2.98      2.07 o 
  -1  -3   9      516.44      590.74     16.61 o 
   0  -3   9     1000.20     1193.42     38.25 o 
   1  -3   9       46.26       44.02      3.62 o 
   2  -3   9      310.76      313.81     18.48 o 
   3  -3   9        0.04        4.07      2.80 o 
   4  -3   9       44.16       46.07      4.60 o 
   5  -3   9      106.44      101.01      6.72 o 
   6  -3   9       24.06       30.50      6.81 o 
   7  -3   9       22.37       28.30      8.45 o 
   8  -3   9        4.23      -12.78     12.78 o 
   9  -3   9        7.12        6.40     15.39 o 
  -6  -2   9        3.82       -1.34      6.30 o 
  -5  -2   9        2.84        5.70      7.21 o 
  -4  -2   9       32.96       39.82      4.74 o 
  -3  -2   9       17.42        8.43      3.18 o 
  -2  -2   9        0.42        1.05      4.04 o 
  -1  -2   9      213.88      209.32      7.71 o 
   0  -2   9       23.07       24.72      1.78 o 
   1  -2   9        1.73        3.58      2.22 o 
   2  -2   9     1715.24     1882.04     53.17 o 
   3  -2   9       92.94      100.63      9.45 o 
   4  -2   9        9.84        9.65      2.82 o 
   5  -2   9      195.91      223.76     12.30 o 
   6  -2   9       28.00       24.29     10.50 o 
   7  -2   9       18.98       19.05     10.16 o 
   8  -2   9        8.20       17.47     12.34 o 
   9  -2   9       12.50       29.51     14.96 o 
  10  -2   9       14.20       15.02     18.44 o 
  -5  -1   9        4.08        0.87      7.08 o 
  -4  -1   9       11.90       12.31      4.12 o 
  -3  -1   9       16.15       23.00      3.21 o 
  -2  -1   9      220.86      258.34      9.23 o 
  -1  -1   9      192.98      223.57     59.50 o 
   0  -1   9      568.56      571.73     18.17 o 
   1  -1   9       61.67       53.56      6.79 o 
   2  -1   9       18.19       13.28      1.76 o 
   3  -1   9      132.06      109.42      7.80 o 
   4  -1   9      295.95      287.11      9.49 o 
   5  -1   9       63.22       60.27      5.30 o 
   6  -1   9      105.47      114.97      7.78 o 
   7  -1   9        9.41        6.37      8.48 o 
   9  -1   9       13.71       25.22     13.68 o 
  10  -1   9       12.60        8.99     10.73 o 
  11  -1   9       36.79       10.33     18.91 o 
  -5   0   9       10.81       24.95      7.88 o 
  -4   0   9      140.57      141.88     17.77 o 
  -3   0   9       15.86       10.85      3.36 o 
  -2   0   9      150.10      143.72      5.56 o 
  -1   0   9      213.33      203.13     12.11 o 
   0   0   9      151.81      129.45     14.94 o 
   1   0   9      217.00      200.47      7.98 o 
   2   0   9      362.25      312.08     15.95 o 
   3   0   9       43.73       38.89      4.74 o 
   4   0   9      478.39      476.44     15.89 o 
   5   0   9       97.64       97.82      7.69 o 
   6   0   9       82.14       75.38      8.26 o 
   7   0   9       26.11       24.67      6.00 o 
   8   0   9        0.20       -8.52      8.52 o 
   9   0   9      202.00      262.26     24.38 o 
  10   0   9       97.66      136.41     20.56 o 
  11   0   9       10.80       21.86     18.01 o 
  -5   1   9       17.41       -3.49      6.07 o 
  -4   1   9       19.37       28.42     11.80 o 
  -3   1   9       13.86       11.95      2.85 o 
  -2   1   9      312.22      310.87     18.58 o 
  -1   1   9      352.90      288.53     14.94 o 
   0   1   9      570.36      540.34     18.38 o 
   1   1   9       50.93       42.03      4.98 o 
   2   1   9       38.63       31.51      4.69 o 
   3   1   9      576.24      660.18     21.02 o 
   4   1   9      187.07      190.61      6.63 o 
   5   1   9      176.05      181.28     10.34 o 
   6   1   9        2.40        1.28      5.38 o 
   7   1   9       68.53       61.70      7.18 o 
   8   1   9      408.65      422.35     36.18 o 
   9   1   9        6.11       -0.84     10.60 o 
  10   1   9       12.84        5.53     12.78 o 
  11   1   9        8.79       35.88     15.79 o 
  -4   2   9      150.36      133.50      9.91 o 
  -3   2   9      144.15      163.63      8.00 o 
  -2   2   9       13.83       11.32      2.47 o 
  -1   2   9        1.46        1.58      1.36 o 
   0   2   9        7.65        8.53      7.65 o 
   1   2   9       54.52       57.25     10.25 o 
   2   2   9       32.12       31.63      4.91 o 
   3   2   9      269.52      275.60     15.58 o 
   4   2   9        5.83        5.78      2.22 o 
   5   2   9       79.23       81.22      5.08 o 
   6   2   9       80.87       69.55      5.16 o 
   7   2   9        6.04        5.83      3.70 o 
   8   2   9       11.10        6.31      4.98 o 
   9   2   9        2.51        0.00     10.06 o 
  10   2   9        0.55        8.42     11.80 o 
  11   2   9       20.94       40.71     16.97 o 
  12   2   9        4.62       -9.83     18.34 o 
  -4   3   9        8.59        1.76     10.73 o 
  -3   3   9        1.06        0.87      4.42 o 
  -2   3   9       10.53        6.50      3.14 o 
  -1   3   9      130.25      116.71     22.60 o 
   0   3   9       72.82       71.65      5.87 o 
   1   3   9     1152.51     1217.27     86.23 o 
   2   3   9      696.75      720.19     27.54 o 
   3   3   9       46.52       50.22      5.23 o 
   4   3   9      151.80      158.28     10.22 o 
   5   3   9       20.04       27.13      5.50 o 
   6   3   9      350.62      376.94     16.58 o 
   7   3   9       26.85       20.45      5.15 o 
   8   3   9        8.63       15.04      5.15 o 
   9   3   9        3.38        6.17      9.49 o 
  10   3   9       77.65       87.79     15.83 o 
  11   3   9        6.64        0.44      9.66 o 
  12   3   9        0.38       27.97     16.97 o 
  -4   4   9        5.12        7.22      7.29 o 
  -3   4   9        7.13       -3.93      7.54 o 
  -2   4   9       35.66       38.32      3.80 o 
  -1   4   9      246.58      276.79     15.54 o 
   0   4   9      155.04      157.54     24.37 o 
   1   4   9       11.45        8.78      2.28 o 
   2   4   9      100.20       91.44      4.67 o 
   3   4   9      337.59      343.29     14.68 o 
   4   4   9      726.64      755.23     36.75 o 
   5   4   9       73.41       62.77      4.01 o 
   6   4   9       29.79       26.22      3.62 o 
   7   4   9       69.53       61.79     12.90 o 
   8   4   9      107.93      122.73     20.54 o 
   9   4   9       43.74       51.31     11.33 o 
  10   4   9        6.33       16.00     11.07 o 
  11   4   9        0.02       25.75     13.28 o 
  12   4   9       45.26       23.14     16.40 o 
  -4   5   9        4.39       14.01      9.56 o 
  -3   5   9        0.83       -9.62      9.62 o 
  -2   5   9       23.08       31.12      4.77 o 
  -1   5   9      245.37      282.73     16.50 o 
   0   5   9        6.38       12.45      6.17 o 
   1   5   9      447.39      475.80     41.57 o 
   2   5   9        0.11        1.49     16.56 o 
   3   5   9      132.18      126.97      8.02 o 
   4   5   9       44.56       45.36      4.02 o 
   5   5   9        2.19        4.30      3.33 o 
   6   5   9      146.25      146.44      6.51 o 
   7   5   9       71.18       73.67      5.78 o 
   8   5   9       54.54       56.54     10.83 o 
   9   5   9        2.84       -3.59      8.75 o 
  10   5   9        4.65        5.67     11.74 o 
  11   5   9       24.35       41.11     15.22 o 
  12   5   9       68.09       86.45     20.46 o 
  -4   6   9       33.80       31.69     13.71 o 
  -3   6   9      183.23      226.77     13.52 o 
  -2   6   9       25.09       21.94      6.84 o 
  -1   6   9        2.77       -4.16      4.16 o 
   0   6   9       19.62       15.71      3.93 o 
   1   6   9       14.69       10.20      3.52 o 
   2   6   9       91.83      106.77     14.16 o 
   3   6   9       11.49       16.64      3.81 o 
   4   6   9      945.58     1061.43     35.04 o 
   5   6   9        5.47        3.32      3.08 o 
   6   6   9      482.16      510.63     23.73 o 
   7   6   9      166.18      186.38     23.09 o 
   8   6   9        0.24       -3.17      4.64 o 
   9   6   9       10.72       12.34      9.15 o 
  10   6   9        7.54       31.29     12.44 o 
  11   6   9       24.69       44.90     13.88 o 
  12   6   9       24.41        1.68     16.63 o 
  -3   7   9       23.24       12.03      9.44 o 
  -2   7   9        0.01        1.96      5.96 o 
  -1   7   9       56.27       47.55     21.39 o 
   0   7   9       31.33       35.45     11.00 o 
   1   7   9       40.88       45.67      8.27 o 
   2   7   9        0.04        5.08      4.89 o 
   3   7   9        1.30       -4.60      4.60 o 
   4   7   9      151.65      144.86      9.34 o 
   5   7   9        8.93        3.36      3.88 o 
   6   7   9      134.21      121.76      7.71 o 
   7   7   9       91.77       89.71      6.07 o 
   8   7   9       19.56       16.10      6.06 o 
   9   7   9      276.68      287.47     20.77 o 
  10   7   9       79.30       94.98     11.10 o 
  11   7   9       22.96       25.28     13.48 o 
  12   7   9        0.07       27.40     17.44 o 
  -2   8   9        0.02       -2.29      8.02 o 
  -1   8   9        7.58       -0.08      8.60 o 
   0   8   9       16.38        8.07     12.44 o 
   1   8   9       18.32       16.26      9.54 o 
   2   8   9        0.27        4.63      6.74 o 
   3   8   9       20.60       19.99      4.99 o 
   4   8   9        4.84        5.11      5.42 o 
   5   8   9       61.38       60.37      5.97 o 
   6   8   9       28.39       26.65      5.56 o 
   7   8   9       24.26       27.46      4.37 o 
   8   8   9      237.78      259.33     14.56 o 
   9   8   9       15.23       15.64      6.86 o 
  10   8   9        7.41        2.62      7.86 o 
  11   8   9        7.58       33.97     11.62 o 
  12   8   9        5.34       15.84     31.32 o 
  -1   9   9       61.78       56.80     13.92 o 
   0   9   9        0.05        4.75      7.03 o 
   1   9   9       56.33       49.91      7.99 o 
   2   9   9      118.20      147.21     15.12 o 
   3   9   9       89.26      119.68     15.26 o 
   4   9   9       61.76       69.72     12.34 o 
   5   9   9       81.39      108.51     14.49 o 
   6   9   9       59.90       50.84      6.95 o 
   7   9   9        0.10        0.75      5.47 o 
   8   9   9        0.34       18.11     11.13 o 
   9   9   9        0.23        9.32      6.37 o 
  10   9   9        1.04        1.71      6.92 o 
  11   9   9       46.69       70.49     18.68 o 
   0  10   9        1.02       11.03     11.03 o 
   1  10   9       46.78       39.48      9.81 o 
   2  10   9        5.08        8.34      6.43 o 
   3  10   9       58.10       51.17     12.17 o 
   4  10   9       68.98       86.75     15.26 o 
   5  10   9        2.20       -0.44      9.36 o 
   6  10   9      109.67      148.86     11.18 o 
   7  10   9        3.26       -2.88      5.29 o 
   8  10   9        8.40       -4.19     10.90 o 
   9  10   9       58.81       86.85     18.01 o 
  10  10   9       15.64       15.46     15.46 o 
  11  10   9       32.72       41.14     17.64 o 
   2  11   9        6.22        3.29     11.50 o 
   3  11   9        2.36        6.24     12.04 o 
   4  11   9       57.65       84.34     16.80 o 
   5  11   9        0.14       10.56      8.89 o 
   6  11   9        6.67       -3.57      6.72 o 
   7  11   9        1.55       11.47     13.58 o 
   8  11   9        6.17        2.95     13.98 o 
   9  11   9       12.24       12.27     14.39 o 
  10  11   9        0.76      -16.93     16.93 o 
   4  12   9        0.51       -9.12      9.12 o 
   5  12   9        0.04       -5.43     10.06 o 
   6  12   9        1.09      -14.35     14.35 o 
   7  12   9       36.61       52.98     17.40 o 
   8  12   9        6.73        3.82     16.57 o 
  -1  -9  10       15.93       18.51     14.89 o 
   0  -9  10       69.22       87.07     12.76 o 
   1  -9  10       78.69       90.06     13.41 o 
  -2  -8  10        4.37        7.18     10.29 o 
  -1  -8  10       16.47       25.28     11.30 o 
   0  -8  10       12.75       10.33      7.43 o 
   1  -8  10        4.37        9.58      8.41 o 
   2  -8  10       41.66       42.87      9.23 o 
   3  -8  10        8.12       -2.07      9.62 o 
   4  -8  10        5.87        0.73     10.25 o 
  -5  -7  10        3.12       -6.07     13.55 o 
  -2  -7  10       20.40       21.73      8.42 o 
  -1  -7  10        8.65        4.96      8.11 o 
   0  -7  10       23.54       29.43      7.65 o 
   1  -7  10       33.51       11.96      7.48 o 
   2  -7  10       97.16       92.28     16.88 o 
   3  -7  10       29.31       24.79      7.64 o 
   4  -7  10        9.98       17.07      9.49 o 
   5  -7  10       10.80       -2.17     14.15 o 
  -6  -6  10        5.41      -14.05     14.05 o 
  -5  -6  10        3.82       15.12     10.40 o 
  -4  -6  10       45.17       66.46     16.53 o 
  -3  -6  10        3.04        5.86      7.46 o 
  -2  -6  10       59.15       31.46     14.00 o 
  -1  -6  10        0.07        4.90      7.58 o 
   0  -6  10        4.77       11.33      6.46 o 
   1  -6  10        9.70       11.76      7.31 o 
   2  -6  10        6.54       -3.37      4.57 o 
   3  -6  10       12.88       12.67      4.96 o 
   4  -6  10        6.79        5.73      4.30 o 
   5  -6  10        0.97        4.16     12.11 o 
   6  -6  10        1.26       19.25     14.65 o 
  -6  -5  10        1.02      -13.21     13.21 o 
  -5  -5  10       15.67        6.94     12.98 o 
  -4  -5  10       29.35       41.31     15.02 o 
  -3  -5  10        5.40        8.52     12.56 o 
  -2  -5  10       28.73       10.29      7.18 o 
  -1  -5  10        0.43       -3.33      3.34 o 
   0  -5  10       48.06       59.23      5.33 o 
   1  -5  10        0.61        1.46      3.75 o 
   2  -5  10       48.30       44.90      5.06 o 
   3  -5  10        3.89       12.62     10.18 o 
   4  -5  10        2.09       11.27      6.53 o 
   5  -5  10        0.93       -0.11      5.01 o 
   6  -5  10       23.45       42.45     13.75 o 
   7  -5  10        4.88       52.45     17.20 o 
  -7  -4  10        0.21       30.98     17.84 o 
  -6  -4  10       24.68       22.60     11.30 o 
  -5  -4  10       40.98        8.01     12.47 o 
  -4  -4  10        7.76        8.22     11.84 o 
  -3  -4  10        8.28        8.92      4.53 o 
  -2  -4  10       24.27       30.16      4.00 o 
  -1  -4  10       45.64       54.46      8.17 o 
   0  -4  10        6.16        5.38      3.23 o 
   1  -4  10      196.04      204.99      9.47 o 
   2  -4  10        0.05        1.77      3.31 o 
   3  -4  10      106.98      118.58      6.40 o 
   4  -4  10       47.64       50.20     14.17 o 
   5  -4  10        5.84       12.81      5.57 o 
   6  -4  10        1.91       13.35      6.23 o 
   7  -4  10        0.62       -9.22     11.74 o 
   8  -4  10        0.20       -8.01     11.40 o 
  -7  -3  10        2.59       -9.32      9.32 o 
  -6  -3  10        1.05       -8.25     13.61 o 
  -5  -3  10       34.39       21.16     12.27 o 
  -4  -3  10        0.51       -6.10     10.90 o 
  -3  -3  10        3.47        1.73      6.27 o 
  -2  -3  10       69.29       82.33      6.59 o 
  -1  -3  10       10.82       16.86      2.94 o 
   0  -3  10        0.41        3.79      1.83 o 
   1  -3  10        4.73        3.89      3.08 o 
   2  -3  10        1.92        0.13      2.77 o 
   3  -3  10      155.84      167.88      6.37 o 
   4  -3  10      159.64      143.19     10.75 o 
   5  -3  10       61.90       68.77      6.71 o 
   6  -3  10        5.28        0.81      5.94 o 
   7  -3  10      111.92       97.73     10.35 o 
   8  -3  10        0.40       -2.11      8.89 o 
   9  -3  10        1.02       11.50     11.50 o 
  -7  -2  10        2.38        1.94     14.49 o 
  -6  -2  10        0.75        0.00     11.47 o 
  -5  -2  10        1.89        5.63     11.67 o 
  -4  -2  10       26.63       30.18     11.57 o 
  -3  -2  10       62.37       58.99      5.89 o 
  -2  -2  10        7.61        9.02      6.38 o 
  -1  -2  10       38.43       39.57      8.03 o 
   0  -2  10       37.50       31.01      7.03 o 
   1  -2  10       39.91       39.25      2.57 o 
   2  -2  10       14.77       18.92      4.81 o 
   3  -2  10      711.34      815.87     39.59 o 
   4  -2  10        0.30        6.32      3.23 o 
   5  -2  10      213.04      205.85     15.05 o 
   6  -2  10      156.56      159.28     15.76 o 
   7  -2  10       17.24       14.69     10.06 o 
   8  -2  10       83.96      128.23     18.64 o 
   9  -2  10        0.83       26.42     14.49 o 
  10  -2  10       18.56       21.83     19.28 o 
  -4  -1  10       16.14        8.69     10.26 o 
  -3  -1  10        0.23       -0.87      2.14 o 
  -2  -1  10        2.22        0.07      5.16 o 
  -1  -1  10       36.44       32.19      7.17 o 
   0  -1  10      249.37      237.35     11.42 o 
   1  -1  10      315.72      322.94     13.47 o 
   2  -1  10      327.26      314.56     24.13 o 
   3  -1  10      403.75      431.20     16.47 o 
   4  -1  10      181.49      192.48      9.63 o 
   5  -1  10      138.12      151.78     16.05 o 
   6  -1  10      146.26      153.08     21.06 o 
   7  -1  10       28.26       14.72      8.42 o 
   8  -1  10       73.45       78.06     10.63 o 
   9  -1  10        1.12        8.52     13.21 o 
  10  -1  10       13.18       -2.58     15.43 o 
  -4   0  10       28.78       19.28     10.83 o 
  -3   0  10       45.81       33.62      7.81 o 
  -2   0  10       46.89       41.66      8.72 o 
  -1   0  10       97.25       87.52      9.05 o 
   0   0  10      172.84      133.29      8.65 o 
   1   0  10      257.18      252.54     11.78 o 
   2   0  10       81.60       60.01     10.24 o 
   3   0  10        8.14       11.15      1.95 o 
   4   0  10      168.44      161.78     14.67 o 
   5   0  10       55.55       63.05      9.01 o 
   6   0  10      331.24      336.57     26.15 o 
   7   0  10       65.36       82.07     15.22 o 
   8   0  10        0.64        2.55     10.19 o 
   9   0  10        4.30       15.79     11.54 o 
  10   0  10        1.10        2.58     13.28 o 
  11   0  10       17.55       13.31     18.44 o 
  -4   1  10       61.19       87.35     16.00 o 
  -3   1  10       75.27       74.55      4.38 o 
  -2   1  10       39.71       33.63     13.65 o 
  -1   1  10      208.26      187.42     12.74 o 
   0   1  10       14.86       16.57      5.39 o 
   1   1  10       43.68       46.04      6.41 o 
   2   1  10       92.72       80.42      6.95 o 
   3   1  10       20.48       14.76      4.10 o 
   4   1  10        7.16        4.31      2.95 o 
   5   1  10      320.01      369.71     29.43 o 
   6   1  10        0.97        0.44      4.59 o 
   7   1  10      160.84      180.84     24.45 o 
   8   1  10       30.47       29.71     10.19 o 
   9   1  10        6.01        5.97     11.07 o 
  10   1  10       53.76       63.54     13.21 o 
  11   1  10        1.30        6.40     14.99 o 
  -4   2  10       24.86       15.93     15.93 o 
  -3   2  10       23.54       17.24      5.40 o 
  -2   2  10       28.37       29.30      5.61 o 
  -1   2  10       35.74       62.14     10.60 o 
   0   2  10      504.27      489.10     23.09 o 
   1   2  10       22.79       10.54      8.91 o 
   2   2  10      387.59      358.88     13.78 o 
   3   2  10     1245.25     1343.27     47.67 o 
   4   2  10      368.74      399.84     14.31 o 
   5   2  10      282.16      332.75      9.75 o 
   6   2  10       73.56       60.82      5.04 o 
   7   2  10       94.58       99.67      9.77 o 
   8   2  10      500.76      580.49     31.69 o 
   9   2  10        8.92       10.13     10.13 o 
  10   2  10        4.05        5.06      9.32 o 
  11   2  10       44.44       43.79     17.87 o 
  -4   3  10      170.71      192.51     25.82 o 
  -3   3  10       18.82       13.82     14.25 o 
  -2   3  10       42.81       58.02      6.69 o 
  -1   3  10       52.31       46.71      9.89 o 
   0   3  10      342.56      288.35     21.70 o 
   1   3  10      505.20      433.18     22.40 o 
   2   3  10      159.15      136.36      8.28 o 
   3   3  10        0.20        1.74      2.72 o 
   4   3  10        6.84        9.43      3.15 o 
   5   3  10       67.59       80.14      5.14 o 
   6   3  10      297.05      315.48     13.38 o 
   7   3  10       96.42       95.74      8.43 o 
   8   3  10       20.02       13.37      6.61 o 
   9   3  10        3.38       -0.84      9.52 o 
  10   3  10       57.91       60.16     14.62 o 
  11   3  10        0.70        5.06     13.04 o 
  12   3  10        0.35      -17.00     17.00 o 
  -4   4  10       57.46       75.45     18.28 o 
  -3   4  10       55.94       64.67      8.41 o 
  -2   4  10        1.67       -3.56      5.62 o 
  -1   4  10       19.49       16.70      3.25 o 
   0   4  10       16.31       21.88      4.11 o 
   1   4  10       32.26       35.38      2.61 o 
   2   4  10        5.11        3.57      5.08 o 
   3   4  10      102.03       82.28      5.26 o 
   4   4  10       39.64       36.36      4.28 o 
   5   4  10       56.65       59.03      6.23 o 
   6   4  10       11.83        9.02      3.12 o 
   7   4  10       32.70       25.77      6.19 o 
   8   4  10       24.74       10.29      8.28 o 
   9   4  10        0.35        2.45      8.92 o 
  10   4  10       15.20       20.12     12.31 o 
  11   4  10        0.12        2.92     12.88 o 
  12   4  10       12.13       14.72     16.83 o 
  -4   5  10        5.91        8.45     12.21 o 
  -3   5  10       24.87       15.89     15.61 o 
  -2   5  10        4.51        1.41      7.81 o 
  -1   5  10       26.90       32.77     12.74 o 
   0   5  10        6.57        5.86      3.30 o 
   1   5  10       14.18       10.85      2.96 o 
   2   5  10       14.20       13.94      3.37 o 
   3   5  10       23.88       21.12      4.28 o 
   4   5  10      294.47      339.38     11.09 o 
   5   5  10        0.61        0.73      2.61 o 
   6   5  10       17.79       17.87      3.49 o 
   7   5  10       47.84       40.31      5.23 o 
   8   5  10      235.70      258.36     15.28 o 
   9   5  10       18.77       15.76      6.02 o 
  10   5  10        8.68       22.20     11.30 o 
  11   5  10        0.09       -6.17     12.71 o 
  12   5  10        0.11       -1.24     16.67 o 
  -3   6  10       41.50       54.63     18.07 o 
  -2   6  10        0.76        5.77      6.16 o 
  -1   6  10        1.64        4.30      5.76 o 
   0   6  10       63.39       64.77      8.76 o 
   1   6  10       40.11       48.67      7.25 o 
   2   6  10       76.39       85.15     10.42 o 
   3   6  10      250.92      237.52     27.91 o 
   4   6  10       75.13       78.95      5.46 o 
   5   6  10       35.31       28.14      4.52 o 
   6   6  10        2.71        1.68      3.03 o 
   7   6  10       10.13        9.56      4.36 o 
   8   6  10       88.48       67.25     13.21 o 
   9   6  10        0.35       -5.62      6.08 o 
  10   6  10        0.08        4.93      7.92 o 
  11   6  10       54.75       44.23     15.02 o 
  12   6  10       28.29       17.77     16.97 o 
  -2   7  10        2.26        4.04      7.47 o 
  -1   7  10        7.73       20.63      7.86 o 
   0   7  10       14.06       13.58      6.39 o 
   1   7  10      367.28      419.95    105.55 o 
   2   7  10        0.26       -5.83      6.64 o 
   3   7  10       81.99       83.19     11.01 o 
   4   7  10       88.35       97.11      6.63 o 
   5   7  10        4.68        1.21      3.48 o 
   6   7  10       54.82       51.05      5.52 o 
   7   7  10        0.78        0.82      6.23 o 
   8   7  10       44.96       38.46     18.86 o 
   9   7  10       21.31       20.63      8.38 o 
  10   7  10      134.46      134.96     13.04 o 
  11   7  10       38.52       35.94     10.26 o 
  12   7  10        7.26        7.81      9.83 o 
  -1   8  10       82.80       97.24     48.27 o 
   0   8  10        0.00        2.83      6.85 o 
   1   8  10       84.26       72.88     30.15 o 
   2   8  10        0.83       -1.85      5.61 o 
   3   8  10        8.89       10.36      7.48 o 
   4   8  10       17.98       23.71      7.78 o 
   5   8  10       23.48       18.09      5.56 o 
   6   8  10      138.56      147.31     13.53 o 
   7   8  10       14.87       13.96      5.32 o 
   8   8  10      158.75      173.87     12.60 o 
   9   8  10       49.71       73.25     15.34 o 
  10   8  10        0.93        7.94      8.57 o 
  11   8  10        1.42        6.60      9.56 o 
   0   9  10        3.84       -7.30      7.30 o 
   1   9  10       21.12        3.73      6.98 o 
   2   9  10        0.19       -0.49      5.50 o 
   3   9  10        0.02        2.08      8.32 o 
   4   9  10        7.04       14.49      9.12 o 
   5   9  10       74.57       87.66      9.54 o 
   6   9  10       47.22       50.78     15.61 o 
   7   9  10        1.08       -3.33      6.30 o 
   8   9  10       32.27       30.18      8.11 o 
   9   9  10        5.93        5.05     10.53 o 
  10   9  10       23.35       37.90     10.34 o 
  11   9  10      127.59      145.90     22.43 o 
   1  10  10        4.83        4.10     11.97 o 
   2  10  10        0.00       10.46     10.75 o 
   3  10  10       80.59      109.69     16.60 o 
   4  10  10       27.91       32.33     11.20 o 
   5  10  10        0.06       -3.72      9.93 o 
   6  10  10       36.57       46.48      8.48 o 
   7  10  10       13.41        9.49      8.89 o 
   8  10  10       20.19       61.57     16.23 o 
   9  10  10       10.86       12.94     13.35 o 
  10  10  10        0.23        9.76     13.41 o 
   3  11  10       22.06       18.48     12.31 o 
   4  11  10       73.83       89.97     16.53 o 
   5  11  10       24.73       14.05     12.00 o 
   6  11  10        1.96        2.08     12.81 o 
   7  11  10        3.72       -3.29     11.54 o 
   8  11  10        2.63       18.07     14.39 o 
   9  11  10       64.80      100.16     18.98 o 
   0  -8  11        0.01       -1.78     13.78 o 
   1  -8  11       19.60       17.81     14.69 o 
   2  -8  11       30.39       42.12     16.87 o 
  -4  -7  11        8.00       -2.75     14.62 o 
   0  -7  11        0.38      -11.13     11.13 o 
   1  -7  11        1.71      -11.36     18.44 o 
   2  -7  11        0.02        8.85      7.52 o 
   3  -7  11        0.97        3.39      8.72 o 
   4  -7  11        0.87       22.48     31.09 o 
  -5  -6  11        1.04       15.43     15.89 o 
  -4  -6  11        5.82        8.89     12.14 o 
  -3  -6  11        5.62       10.16     13.41 o 
  -2  -6  11        1.74       11.30      9.05 o 
   0  -6  11        0.23        0.91     12.07 o 
   1  -6  11        0.24        1.17      5.91 o 
   2  -6  11       63.37       88.60      8.86 o 
   3  -6  11       49.66       39.69      9.73 o 
   4  -6  11        8.25        3.89     14.67 o 
   5  -6  11        2.14       12.47     20.92 o 
   6  -6  11       16.94      -14.32     15.59 o 
  -5  -5  11        0.17      -14.25     14.25 o 
  -4  -5  11        6.18       -0.47      9.76 o 
  -3  -5  11        2.46        2.78     13.51 o 
  -2  -5  11       27.41       22.20     10.63 o 
  -1  -5  11        0.33        4.96      8.15 o 
   0  -5  11       75.02       90.02      6.79 o 
   1  -5  11        0.31        3.18      4.92 o 
   2  -5  11        0.26       -4.80      4.80 o 
   3  -5  11        0.14        4.61      5.19 o 
   4  -5  11        0.02        2.89      5.95 o 
   5  -5  11       26.57       19.43      9.46 o 
   6  -5  11       51.60       42.44     15.36 o 
   7  -5  11        0.25        8.72     10.80 o 
  -5  -4  11        4.89       -3.55     13.31 o 
  -4  -4  11        1.32       12.24     10.43 o 
  -3  -4  11        0.15       -2.75     11.50 o 
  -2  -4  11       69.96       49.96     12.51 o 
  -1  -4  11       14.64       21.66     12.14 o 
   0  -4  11        0.61       -1.89      4.41 o 
   1  -4  11       13.51       16.04      7.00 o 
   2  -4  11       22.09       21.88      5.30 o 
   3  -4  11       29.00       28.21      5.81 o 
   4  -4  11       27.81       33.17      5.83 o 
   5  -4  11       25.49       30.96      7.96 o 
   6  -4  11       14.30        5.55     11.18 o 
   7  -4  11       11.68        0.00     12.81 o 
   8  -4  11        0.05        2.92     10.86 o 
  -6  -3  11        5.85        5.40     15.36 o 
  -5  -3  11        1.12       -9.32      9.32 o 
  -4  -3  11        4.40      -13.48     13.48 o 
  -3  -3  11        0.09       -7.14     10.70 o 
  -2  -3  11        0.12        0.35      6.84 o 
  -1  -3  11        1.31       -9.15     11.00 o 
   0  -3  11       12.24       -1.97      7.96 o 
   1  -3  11       29.56       29.90      2.87 o 
   2  -3  11       38.10       39.21      4.09 o 
   3  -3  11        0.43        6.35      3.59 o 
   4  -3  11        0.58        0.22      5.44 o 
   5  -3  11       63.49       60.33      7.27 o 
   6  -3  11        0.88        4.61      5.02 o 
   7  -3  11       21.35       24.02      7.55 o 
   8  -3  11        4.40       29.27     13.82 o 
  -6  -2  11        1.62        0.40     14.72 o 
  -5  -2  11        0.08        4.06      9.32 o 
  -4  -2  11       71.83       88.86     17.03 o 
  -3  -2  11       21.67       20.22      7.54 o 
  -2  -2  11        5.92       -6.53      7.64 o 
  -1  -2  11        2.03        4.76      7.91 o 
   0  -2  11       14.29       10.19      7.65 o 
   1  -2  11      245.31      269.81     12.99 o 
   2  -2  11        0.21       -0.19      1.97 o 
   3  -2  11       51.98       54.56      6.30 o 
   4  -2  11       48.39       63.86      5.11 o 
   5  -2  11       56.26       50.69      8.72 o 
   6  -2  11       69.02       78.70      7.27 o 
   7  -2  11        2.24        4.97      6.30 o 
   8  -2  11       63.61       68.74     15.53 o 
   9  -2  11        4.32       -3.82     15.66 o 
  -6  -1  11        0.86      -10.43     14.69 o 
  -5  -1  11        6.07       19.52     14.05 o 
  -4  -1  11        1.16      -12.71     12.71 o 
  -3  -1  11        1.65        6.51      6.08 o 
  -2  -1  11       53.20       38.75      9.10 o 
  -1  -1  11      503.77      512.66     27.38 o 
   0  -1  11      118.63      110.17     10.52 o 
   1  -1  11        2.72        6.85      5.91 o 
   2  -1  11       25.32       28.63      5.25 o 
   3  -1  11        0.06        4.84      2.66 o 
   4  -1  11       34.21       32.53      3.63 o 
   5  -1  11       17.28        8.84      3.82 o 
   6  -1  11       49.33       52.99     10.23 o 
   7  -1  11        5.32       10.40      8.72 o 
   8  -1  11      177.31      282.92     23.24 o 
   9  -1  11       98.52      126.12     17.44 o 
  10  -1  11        0.03        9.83     11.97 o 
  -4   0  11        7.88       -5.77      8.45 o 
  -3   0  11       79.83       91.10     12.24 o 
  -2   0  11       23.55       17.92     14.82 o 
  -1   0  11      197.90      183.71     13.34 o 
   0   0  11       61.76       57.34     14.25 o 
   1   0  11       18.09       14.18      7.10 o 
   2   0  11       57.99       64.53      7.98 o 
   3   0  11      105.06       98.12      7.23 o 
   4   0  11      397.10      424.09     19.22 o 
   5   0  11      416.55      476.82     21.88 o 
   6   0  11        0.04       -0.24      5.15 o 
   7   0  11      653.71      772.54     56.02 o 
   8   0  11      127.16      132.92     15.26 o 
   9   0  11        2.61       -2.15     12.34 o 
  10   0  11        0.66       25.65     15.83 o 
  -4   1  11        0.67       36.95     18.24 o 
  -3   1  11        0.01       14.75     11.50 o 
  -2   1  11        0.14       -5.43      7.44 o 
  -1   1  11        0.76       -2.17      5.27 o 
   0   1  11       26.92       15.41      5.93 o 
   1   1  11      120.65      119.30     14.89 o 
   2   1  11      297.96      278.79     20.53 o 
   3   1  11      102.30       98.59      8.27 o 
   4   1  11      306.86      337.32     21.24 o 
   5   1  11      484.96      562.33     22.50 o 
   6   1  11      285.11      339.66     13.15 o 
   7   1  11        4.02        3.73      4.68 o 
   8   1  11      111.61      105.36     15.32 o 
   9   1  11        3.78       14.49     10.66 o 
  10   1  11       66.76       66.23     17.10 o 
  11   1  11       41.95       36.45     18.44 o 
  -4   2  11        1.63      -17.27     17.27 o 
  -3   2  11      112.28       95.43     21.13 o 
  -2   2  11       17.78       19.78     13.48 o 
  -1   2  11       40.29       28.07     12.27 o 
   0   2  11       54.30       39.59      9.26 o 
   1   2  11       33.70       19.19     10.23 o 
   2   2  11      202.39      159.13     11.42 o 
   3   2  11      384.15      368.53     26.66 o 
   4   2  11      579.55      696.24     27.99 o 
   5   2  11       16.95       13.87      3.24 o 
   6   2  11        0.02       -3.17      3.17 o 
   7   2  11      235.38      241.94     12.46 o 
   8   2  11       16.35       11.24      7.04 o 
   9   2  11       37.21       28.84     11.43 o 
  10   2  11        0.96        0.00     12.34 o 
  11   2  11       11.86       10.66     15.36 o 
  -4   3  11       23.30       21.93     19.58 o 
  -3   3  11       14.46       -1.37     15.56 o 
  -2   3  11       38.48       46.95     15.66 o 
  -1   3  11        8.07       -5.23     11.30 o 
   0   3  11       34.65       13.08     10.97 o 
   1   3  11       18.35       13.55      6.67 o 
   2   3  11      113.84      119.92     19.11 o 
   3   3  11       51.09       83.77     14.05 o 
   4   3  11       28.05       28.77      5.33 o 
   5   3  11      194.67      207.84     11.60 o 
   6   3  11       12.13       13.58      8.48 o 
   7   3  11       23.07       13.62      5.28 o 
   8   3  11      205.71      224.56     25.38 o 
   9   3  11       10.17       13.88      7.84 o 
  10   3  11        7.96      -10.09     11.77 o 
  11   3  11       15.63       46.07     15.66 o 
  -4   4  11        0.06       -3.25     21.46 o 
  -3   4  11      119.02      150.97     25.65 o 
  -2   4  11       75.36       73.17     17.84 o 
  -1   4  11        4.10      -11.70     11.70 o 
   0   4  11       75.81       65.69     12.14 o 
   1   4  11       42.59       24.21     10.09 o 
   2   4  11       55.65       65.94     20.04 o 
   3   4  11       70.07       67.53      2.99 o 
   4   4  11      123.27      141.62      9.26 o 
   5   4  11      124.40      123.12      6.07 o 
   6   4  11      175.08      186.19      8.28 o 
   7   4  11      213.10      221.78     13.50 o 
   8   4  11        8.33        1.68      7.33 o 
   9   4  11       75.70       67.79     11.32 o 
  10   4  11       50.36       58.06     13.83 o 
  11   4  11        0.07       -5.83      9.19 o 
  -3   5  11       14.09       18.78     18.78 o 
  -2   5  11       40.83       -4.02     14.29 o 
  -1   5  11       57.16       34.14     16.43 o 
   0   5  11       45.59       36.63     10.71 o 
   1   5  11       96.30      107.73     12.70 o 
   2   5  11       81.86       72.91      9.29 o 
   3   5  11        4.71        7.63      5.26 o 
   4   5  11       21.63       22.02      4.92 o 
   5   5  11      428.57      457.40     13.68 o 
   6   5  11        1.14        4.18      4.38 o 
   7   5  11        1.65       -1.63      3.39 o 
   8   5  11       13.11       16.93      7.01 o 
   9   5  11        1.90        3.28      8.07 o 
  10   5  11        0.10        6.07      8.93 o 
  11   5  11        1.81       -8.05      9.63 o 
  -2   6  11        1.37      -16.13     16.13 o 
  -1   6  11       17.77       38.97     15.16 o 
   0   6  11       78.70       87.71     23.64 o 
   1   6  11        3.29        1.69      4.32 o 
   2   6  11        3.01        0.34      3.28 o 
   3   6  11       41.06       37.83      5.38 o 
   4   6  11        1.52       -4.23      4.47 o 
   5   6  11       14.32       15.56      4.68 o 
   6   6  11       24.49       24.62      5.04 o 
   7   6  11        0.52        2.45      4.91 o 
   8   6  11       35.31       40.91      7.60 o 
   9   6  11       16.13        8.11      6.85 o 
  10   6  11       28.60       27.14     14.10 o 
  11   6  11        2.00       10.47      8.38 o 
  -1   7  11        0.10      -13.92     14.79 o 
   0   7  11        0.00       12.51     14.62 o 
   1   7  11       16.19       17.64      5.83 o 
   2   7  11        0.75        0.17      5.52 o 
   3   7  11      165.65      163.04     15.22 o 
   4   7  11      106.45      110.79      7.17 o 
   5   7  11        0.33       10.07      4.47 o 
   6   7  11       16.79       13.56      5.49 o 
   7   7  11        9.65       12.50      4.91 o 
   8   7  11       35.50       31.78      6.98 o 
   9   7  11       90.40       66.31      9.39 o 
  10   7  11       56.27       47.99     10.03 o 
  11   7  11        9.15        5.24     15.59 o 
  -1   8  11       13.53      -15.39     15.39 o 
   0   8  11       25.81        1.68     13.48 o 
   1   8  11       16.28        7.13     11.60 o 
   2   8  11       37.91       41.38     17.49 o 
   3   8  11        4.55       13.08      6.74 o 
   4   8  11      244.11      243.44     21.14 o 
   5   8  11        4.96       -3.90      5.47 o 
   6   8  11        1.45       -2.15      5.97 o 
   7   8  11      167.02      196.40     23.34 o 
   8   8  11        1.64        7.21      5.13 o 
   9   8  11        2.69        0.52     16.06 o 
  10   8  11        0.46        7.94     10.73 o 
  11   8  11       10.11        4.47      8.11 o 
   1   9  11       35.15       -1.61     10.16 o 
   2   9  11        0.00       -0.12      7.70 o 
   3   9  11       41.08       49.06     11.67 o 
   4   9  11       36.26       33.67      9.93 o 
   5   9  11      170.07      183.19     14.97 o 
   6   9  11       12.06       14.72      6.64 o 
   7   9  11        0.56        8.75      6.37 o 
   8   9  11       41.00       61.23     12.98 o 
   9   9  11        3.63        4.44      8.82 o 
  10   9  11       19.05       15.17      9.53 o 
   2  10  11       91.24       85.31     19.99 o 
   3  10  11       18.60       15.00     13.33 o 
   4  10  11        9.23       13.21      9.22 o 
   5  10  11       24.33       42.54     17.82 o 
   6  10  11       51.44       41.28      8.70 o 
   7  10  11        1.75        7.78     11.67 o 
   8  10  11        4.26        7.75     12.41 o 
   9  10  11        0.03        2.72     12.84 o 
   5  11  11        2.15       -3.48      8.25 o 
   6  11  11        0.01      -11.90     11.90 o 
   7  11  11        0.40        5.94     13.41 o 
   8  11  11       27.71       39.37     15.76 o 
   1  -7  12        0.42      147.88     54.96 o 
   2  -7  12       21.91       -1.34     14.72 o 
  -3  -6  12        1.42       -6.40     15.56 o 
  -2  -6  12        7.16        4.49      9.89 o 
   1  -6  12       36.81       23.27     15.22 o 
   2  -6  12       12.54       27.56      9.87 o 
   3  -6  12       13.75        0.87     13.31 o 
   4  -6  12       19.96       46.11     17.57 o 
  -4  -5  12        0.42        5.97     15.66 o 
  -3  -5  12       12.42       10.16     12.47 o 
  -2  -5  12        0.03        7.34     15.59 o 
  -1  -5  12       10.41      -13.04     13.04 o 
   0  -5  12        9.33      -11.27     12.61 o 
   1  -5  12        2.67       17.37      9.18 o 
   2  -5  12       43.53       51.78     26.61 o 
   3  -5  12        6.38       16.87      8.50 o 
   4  -5  12        1.71       -1.15     10.63 o 
   5  -5  12        3.72        6.04     14.84 o 
   6  -5  12        0.11       -1.40     15.49 o 
  -4  -4  12        8.86        8.99     15.29 o 
  -3  -4  12        7.77       25.55     16.43 o 
  -2  -4  12       50.71       42.65     13.78 o 
  -1  -4  12       30.88       24.05     10.13 o 
   0  -4  12        8.15       14.74      7.89 o 
   1  -4  12       12.97       21.61      9.54 o 
   2  -4  12        0.22       -8.30     10.76 o 
   3  -4  12       17.46       15.47      6.37 o 
   4  -4  12       10.55       17.60      8.41 o 
   5  -4  12        7.05       11.67      5.66 o 
   6  -4  12       45.65       37.84      7.28 o 
   7  -4  12        6.09       -0.09      9.89 o 
  -4  -3  12        0.32       -8.69     13.45 o 
  -3  -3  12        6.60       21.76     14.65 o 
  -2  -3  12      108.73      137.17     15.75 o 
  -1  -3  12       44.79       62.13     11.73 o 
   0  -3  12      127.88      138.02     19.16 o 
   1  -3  12        8.55       -0.11      5.78 o 
   2  -3  12       57.63       69.61     10.11 o 
   3  -3  12       62.70       60.21      5.92 o 
   4  -3  12       23.88       26.53      7.09 o 
   5  -3  12        6.81        8.22      5.10 o 
   6  -3  12       15.90       32.91      7.77 o 
   7  -3  12       24.77       11.61      8.20 o 
   8  -3  12       28.10       30.95     10.73 o 
  -5  -2  12       10.22       13.41     15.86 o 
  -4  -2  12        1.98       17.07     14.55 o 
  -3  -2  12        0.04        9.05     12.00 o 
  -2  -2  12       10.36       11.05     10.25 o 
  -1  -2  12       14.14       17.05     13.68 o 
   0  -2  12       23.91       15.64      9.05 o 
   1  -2  12      217.44      226.87     16.11 o 
   2  -2  12       84.91       85.17      7.91 o 
   3  -2  12       24.47       23.32      7.73 o 
   4  -2  12        3.32        4.39      3.91 o 
   5  -2  12        8.41        6.13      4.38 o 
   6  -2  12        3.90        4.18      5.59 o 
   7  -2  12       29.58       21.85      6.83 o 
   8  -2  12       13.16      -11.57     11.57 o 
   9  -2  12        5.85       -4.19     15.09 o 
  -4  -1  12       15.38       17.17     15.59 o 
  -3  -1  12       40.37       32.24     17.10 o 
  -2  -1  12       14.61        5.08     15.19 o 
  -1  -1  12      131.67      124.99     12.63 o 
   0  -1  12        6.19       -6.15      6.61 o 
   1  -1  12       16.13       14.01      7.78 o 
   2  -1  12        0.25       -2.85      5.74 o 
   3  -1  12        1.32       -1.05      4.30 o 
   4  -1  12       23.36       21.15      3.62 o 
   5  -1  12      151.18      159.69      8.65 o 
   6  -1  12       26.06       22.90      5.65 o 
   7  -1  12      364.95      448.00     32.09 o 
   8  -1  12        1.38        0.35      8.40 o 
   9  -1  12      127.68      173.87     21.93 o 
  -4   0  12        8.28       22.80     15.09 o 
  -3   0  12        4.59       -2.92     10.34 o 
  -2   0  12       68.63       59.10     14.29 o 
  -1   0  12      189.00      159.92     14.54 o 
   0   0  12       73.58       46.70      8.35 o 
   1   0  12       34.51       34.77      8.10 o 
   2   0  12        6.94        8.29      5.71 o 
   3   0  12      363.50      377.62     20.78 o 
   4   0  12        4.18        2.64      3.15 o 
   5   0  12      129.49      143.44      7.54 o 
   6   0  12       61.34       68.28      8.03 o 
   7   0  12        4.34       -0.19      6.64 o 
   8   0  12       73.81       78.99     10.95 o 
   9   0  12       17.88       24.55     13.55 o 
  10   0  12       42.46       40.51     16.20 o 
  -3   1  12       20.79       16.28      8.28 o 
  -2   1  12       21.42       23.25      9.09 o 
  -1   1  12      310.56      314.02     19.27 o 
   0   1  12        0.01       10.83     11.55 o 
   1   1  12       90.47       82.73     14.08 o 
   2   1  12        1.54       11.31      7.53 o 
   3   1  12      129.85      121.16     16.87 o 
   4   1  12       20.95       15.78      6.09 o 
   5   1  12        0.14       -3.28      3.28 o 
   6   1  12       42.43       55.08      5.95 o 
   7   1  12       83.16       91.41     12.63 o 
   8   1  12        7.27       -1.22     15.43 o 
   9   1  12       10.27       26.44     10.70 o 
  10   1  12       20.89       32.93     14.96 o 
  -3   2  12       28.59        8.22     18.71 o 
  -2   2  12       22.94       10.11      7.58 o 
  -1   2  12        3.54       19.78      9.71 o 
   0   2  12       66.68       75.43      8.68 o 
   1   2  12       34.11       38.20      8.57 o 
   2   2  12       87.85       74.93      9.41 o 
   3   2  12      119.60      103.69      9.70 o 
   4   2  12        5.23       -1.90      7.48 o 
   5   2  12       43.18       42.08      3.51 o 
   6   2  12      241.92      310.40     43.61 o 
   7   2  12       25.73       14.04      5.95 o 
   8   2  12       35.67       71.92    129.20 o 
   9   2  12       16.50       16.43      8.82 o 
  10   2  12       27.63       55.50     15.36 o 
  -3   3  12        3.05       -8.18     12.27 o 
  -2   3  12       33.79        8.89     17.34 o 
  -1   3  12       13.91        7.78     14.29 o 
   0   3  12      246.32      248.18     15.93 o 
   1   3  12        1.64       -1.03      5.92 o 
   2   3  12        2.87        4.09      5.86 o 
   3   3  12        4.27        9.84      6.74 o 
   4   3  12      176.04      204.98     13.98 o 
   5   3  12       16.18       19.64      3.02 o 
   6   3  12       69.54       76.21      5.88 o 
   7   3  12        0.19       -6.56      6.82 o 
   8   3  12        6.41       -3.13     10.51 o 
   9   3  12      131.31      152.28     14.32 o 
  10   3  12        5.14        2.79      9.00 o 
  11   3  12        5.72       14.45     16.57 o 
  -3   4  12        0.01      -21.36     21.36 o 
  -2   4  12      137.75      151.57     23.07 o 
  -1   4  12       24.23       15.93     10.76 o 
   0   4  12        5.68        4.16     11.67 o 
   1   4  12       19.60       25.43      8.52 o 
   2   4  12        5.61        5.16      5.91 o 
   3   4  12      124.52      122.17     10.61 o 
   4   4  12        6.82        3.85      1.50 o 
   5   4  12        3.42        8.11      3.86 o 
   6   4  12       47.21       51.93      6.97 o 
   7   4  12       10.05        9.70      6.63 o 
   8   4  12       10.66       24.05      8.99 o 
   9   4  12        0.04       -6.41      6.41 o 
  10   4  12       13.62       13.42     12.27 o 
  11   4  12        4.30      -10.31     10.31 o 
  -2   5  12       52.53       36.79     19.52 o 
  -1   5  12       13.25       15.89     11.60 o 
   0   5  12      135.30      108.14     17.03 o 
   1   5  12        2.72       -4.39      8.38 o 
   2   5  12      241.96      239.78     44.40 o 
   3   5  12        7.24        1.06      4.09 o 
   4   5  12       14.66        4.65      3.35 o 
   5   5  12        0.72        0.36      2.92 o 
   6   5  12       33.68       28.51      5.01 o 
   7   5  12       20.13       30.12      5.50 o 
   8   5  12       30.82       30.74     12.11 o 
   9   5  12        0.52        1.84     10.75 o 
  10   5  12       34.21       36.13      9.66 o 
  11   5  12       49.42       49.32     12.38 o 
  -1   6  12      153.30      138.89     23.67 o 
   0   6  12       57.46       22.33     16.57 o 
   1   6  12        1.34        3.99      9.15 o 
   2   6  12        3.56        9.59      6.09 o 
   3   6  12       89.87       80.04      9.32 o 
   4   6  12       75.48       94.46      7.61 o 
   5   6  12      403.11      417.83     18.87 o 
   6   6  12       65.32       50.04      6.43 o 
   7   6  12       63.41       42.88      6.48 o 
   8   6  12       50.72       60.31     14.72 o 
   9   6  12       52.77       36.69      8.71 o 
  10   6  12       15.51       28.04      9.46 o 
  11   6  12       13.51       13.17     10.81 o 
   0   7  12       55.27       42.35     17.44 o 
   1   7  12       25.38       20.69     13.92 o 
   2   7  12       20.52       30.15     13.38 o 
   3   7  12       20.74       16.52      8.39 o 
   4   7  12       75.96       66.30     13.21 o 
   5   7  12        3.29        6.00      4.41 o 
   6   7  12       52.69       48.87      7.28 o 
   7   7  12       63.64       64.20      8.22 o 
   8   7  12       68.75       62.73      7.40 o 
   9   7  12        9.17        9.41      8.30 o 
  10   7  12        0.11       -9.00      9.00 o 
  11   7  12        0.01       -2.52     10.38 o 
   1   8  12       97.62       79.57     20.42 o 
   2   8  12       39.02       35.18     12.24 o 
   3   8  12       25.91       18.04      9.56 o 
   4   8  12       90.66      102.08     10.86 o 
   5   8  12      153.19      152.41     12.44 o 
   6   8  12       51.74       52.69      8.55 o 
   7   8  12       75.83       73.25     10.56 o 
   8   8  12        0.63        3.84      6.49 o 
   9   8  12        8.66       16.81      8.75 o 
  10   8  12       12.70       22.82     30.21 o 
   2   9  12       15.86       -6.54     16.20 o 
   3   9  12        1.91        7.75     11.43 o 
   4   9  12       72.16       67.64     15.79 o 
   5   9  12        0.25       -6.31      6.31 o 
   6   9  12        1.23       -1.81     10.43 o 
   7   9  12        0.23       -0.50      6.50 o 
   8   9  12        1.12       12.37     10.90 o 
   9   9  12        1.88        7.78     12.21 o 
   5  10  12       26.55       18.24     13.58 o 
   6  10  12       26.08       47.99     12.24 o 
   7  10  12        2.04      -11.03     11.03 o 
   8  10  12       41.35       53.79     13.68 o 
   1  -6  13        0.96       10.29     16.57 o 
   2  -6  13        0.39        1.78     27.73 o 
  -2  -5  13        2.37      -15.86     15.86 o 
  -1  -5  13       33.50       24.55     16.97 o 
   0  -5  13        2.88        8.52     14.82 o 
   1  -5  13        0.00       -1.34      8.06 o 
   2  -5  13       11.68       19.84     13.22 o 
   3  -5  13      111.54      178.88     52.61 o 
   4  -5  13        0.15       10.63     13.28 o 
  -3  -4  13       14.15       30.72     12.64 o 
  -2  -4  13        8.90        2.28      9.99 o 
  -1  -4  13       63.79       84.16     16.13 o 
   0  -4  13        9.20       -8.23     26.41 o 
   1  -4  13        6.29       18.31     21.54 o 
   2  -4  13       38.02       27.17     10.65 o 
   3  -4  13        0.66       11.23     11.11 o 
   4  -4  13       52.98       62.35     12.71 o 
   5  -4  13        8.90       12.09     11.05 o 
   6  -4  13        5.67      -11.67     16.40 o 
  -3  -3  13        1.56       -8.82     14.99 o 
  -2  -3  13        1.23       15.16      9.51 o 
  -1  -3  13        2.26       21.50     11.52 o 
   0  -3  13        0.03        2.43      8.40 o 
   1  -3  13        2.55       14.31     21.68 o 
   2  -3  13        0.14       -2.54      7.01 o 
   3  -3  13       30.56       22.07     10.06 o 
   4  -3  13       15.69       26.10      9.38 o 
   5  -3  13        0.63        3.90      8.35 o 
   6  -3  13       16.97       20.02     19.48 o 
  -3  -2  13        0.63      -14.49     14.49 o 
  -2  -2  13      128.07      129.29     16.41 o 
  -1  -2  13       31.63       42.67     14.26 o 
   0  -2  13        0.37       13.70     19.68 o 
   1  -2  13        7.35       -7.44      8.94 o 
   2  -2  13       27.61       29.15      6.46 o 
   3  -2  13       63.48       62.86     11.16 o 
   4  -2  13        2.34        6.49     12.66 o 
   5  -2  13        9.44       11.50      8.55 o 
   6  -2  13       14.39       13.42      5.97 o 
   7  -2  13      118.12      124.28     17.78 o 
   8  -2  13        0.38       14.62     12.17 o 
  -3  -1  13       53.45       95.20     17.67 o 
  -2  -1  13       72.62       71.95     14.72 o 
  -1  -1  13       24.42       28.50      9.70 o 
   0  -1  13       23.17       10.15      8.37 o 
   1  -1  13       19.01       -8.65      8.65 o 
   2  -1  13       92.28      109.72     10.15 o 
   3  -1  13       13.26        2.22      7.04 o 
   4  -1  13        5.86        9.31     10.76 o 
   5  -1  13      133.74      119.43     13.28 o 
   6  -1  13       65.36       66.12      9.29 o 
   7  -1  13       63.70       59.35      8.03 o 
   8  -1  13        2.09       14.53      7.71 o 
  -3   0  13        0.12       19.78     11.87 o 
  -2   0  13       20.29        3.21     10.86 o 
  -1   0  13        6.20       13.24     10.18 o 
   0   0  13      125.75      143.30     13.62 o 
   1   0  13       35.22       22.19      8.56 o 
   2   0  13       31.14       31.13      9.28 o 
   3   0  13       24.42       15.52      6.43 o 
   4   0  13       56.92       63.56      8.49 o 
   5   0  13      102.47       73.86     15.24 o 
   6   0  13        9.97        3.59      5.46 o 
   7   0  13        0.66        0.42     10.19 o 
   8   0  13       15.41       19.66      8.58 o 
   9   0  13        3.84       10.33     11.08 o 
  -3   1  13       13.05       -4.23     16.13 o 
  -2   1  13       60.27       60.90     23.32 o 
  -1   1  13        0.19        8.26      9.66 o 
   0   1  13       44.58       33.87     15.27 o 
   1   1  13        0.22        5.23      7.33 o 
   2   1  13        3.99        8.90      6.98 o 
   3   1  13        0.04       -2.29     10.24 o 
   4   1  13       48.02       49.85      8.30 o 
   5   1  13       34.24       15.29      9.23 o 
   6   1  13      159.58      164.82     29.53 o 
   7   1  13       93.79       95.31      9.95 o 
   8   1  13       64.45       65.16      9.06 o 
   9   1  13       51.28       57.81     11.30 o 
  -2   2  13        3.22       -9.96      9.96 o 
  -1   2  13       22.01       28.06     11.08 o 
   0   2  13       15.40       -6.21      9.53 o 
   1   2  13       40.37       23.59     18.38 o 
   2   2  13      172.63      188.85     15.05 o 
   3   2  13       29.09        9.34      7.47 o 
   4   2  13       13.44        9.95      5.89 o 
   5   2  13        6.03        4.08      8.14 o 
   6   2  13        3.47        3.73      6.20 o 
   7   2  13       42.32       62.05      8.91 o 
   8   2  13        2.91       10.22     25.70 o 
   9   2  13        1.12        1.03      8.84 o 
  10   2  13       21.89        9.33     27.51 o 
  -2   3  13        6.13        4.86     10.86 o 
  -1   3  13       91.34       49.63     12.32 o 
   0   3  13      112.70      100.93     16.67 o 
   1   3  13       45.03       23.38      8.15 o 
   2   3  13       19.43        9.75      7.12 o 
   3   3  13       74.43       79.32     28.82 o 
   4   3  13       19.79        7.32      6.06 o 
   5   3  13       42.82       54.21     10.48 o 
   6   3  13      159.15      181.63     10.54 o 
   7   3  13       22.45       30.35      7.22 o 
   8   3  13       24.62       33.82     14.86 o 
   9   3  13        3.35        9.20      8.31 o 
  10   3  13        5.72        5.81     10.28 o 
  -1   4  13        0.12      -10.26     10.70 o 
   0   4  13       64.38       48.56     12.14 o 
   1   4  13       12.25       15.20     10.86 o 
   2   4  13       39.94       31.84      7.66 o 
   3   4  13       55.98       44.59      9.67 o 
   4   4  13      488.83      504.14     78.17 o 
   5   4  13       42.42       47.68      9.22 o 
   6   4  13       91.63       93.88      7.61 o 
   7   4  13      100.22      129.74     25.49 o 
   8   4  13       40.89       49.56      9.66 o 
   9   4  13       37.00       52.34     15.34 o 
  10   4  13        3.91       -1.22     21.06 o 
   0   5  13       34.13       18.54     16.50 o 
   1   5  13      101.37      104.24     12.37 o 
   2   5  13       57.01       43.59     12.88 o 
   3   5  13       22.73        4.37      8.33 o 
   4   5  13        4.25       10.03     13.04 o 
   5   5  13       19.72       16.23     12.31 o 
   6   5  13       46.37       25.93      8.71 o 
   7   5  13      179.65      207.89     19.50 o 
   8   5  13       17.94        9.56     12.26 o 
   9   5  13        3.47        0.42     10.24 o 
  10   5  13        6.82        1.86     11.80 o 
   0   6  13       26.25       38.29     17.71 o 
   1   6  13        3.10       -3.55     14.29 o 
   2   6  13       67.92       52.50     15.26 o 
   3   6  13       68.98       71.25     11.85 o 
   4   6  13        6.61      -12.07     12.07 o 
   5   6  13       13.00       21.49     12.27 o 
   6   6  13        9.46       19.31      8.79 o 
   7   6  13       22.30       22.50     17.82 o 
   8   6  13       45.25       34.25     13.93 o 
   9   6  13       22.08       18.02      9.04 o 
  10   6  13        4.98        5.67      9.54 o 
   1   7  13       10.28       15.86     13.48 o 
   2   7  13       30.85       19.41     20.79 o 
   3   7  13      145.60      138.66     14.78 o 
   4   7  13        0.27        3.42     13.21 o 
   5   7  13       57.51       51.51     11.80 o 
   6   7  13       91.68      125.18     19.35 o 
   7   7  13        1.61       -8.32     10.97 o 
   8   7  13        2.66        2.69      8.56 o 
   9   7  13      102.84      121.98     11.94 o 
  10   7  13        3.39       -7.76     15.74 o 
   2   8  13       38.73       35.91     14.52 o 
   3   8  13       95.07       88.00     11.72 o 
   4   8  13       52.92       48.29     14.72 o 
   5   8  13        5.56       11.70     15.16 o 
   6   8  13       16.86        9.22     12.71 o 
   7   8  13       88.63      121.83     18.44 o 
   8   8  13        5.96        9.54      7.04 o 
   9   8  13        3.14       11.29      8.52 o 
   4   9  13        5.63       15.69     14.89 o 
   5   9  13       98.84       80.92     17.14 o 
   6   9  13       16.54        5.23     13.51 o 
   7   9  13       50.22       49.86     14.89 o 
   0  -4  14        5.32        2.72      9.87 o 
   1  -4  14       12.06      -17.91     17.91 o 
   2  -4  14       46.96       68.14     13.11 o 
   3  -4  14        0.69        9.69     12.63 o 
   4  -4  14        0.86       14.72     11.88 o 
  -1  -3  14       12.99       26.29     19.18 o 
   0  -3  14      115.87      145.01     17.69 o 
   1  -3  14       10.58       15.64      8.74 o 
   2  -3  14        0.59       -0.32     10.34 o 
   3  -3  14        6.88       17.42     10.42 o 
   4  -3  14        0.01       -2.00      8.56 o 
   5  -3  14        0.43       17.19     26.93 o 
  -1  -2  14       46.78       69.45     20.22 o 
   0  -2  14        7.32       10.21     11.29 o 
   1  -2  14       52.88       40.44     12.37 o 
   2  -2  14       50.58       46.96      9.09 o 
   3  -2  14       16.10       20.97     15.79 o 
   4  -2  14      122.51      132.39     21.23 o 
   5  -2  14        2.39       -3.60     10.29 o 
   6  -2  14       22.10       11.16     10.99 o 
  -2  -1  14        0.67       -1.68     11.77 o 
  -1  -1  14       41.91       14.18     16.33 o 
   0  -1  14      103.36      104.80     25.60 o 
   1  -1  14       11.73       14.35     11.02 o 
   2  -1  14       22.36       24.57      9.12 o 
   3  -1  14       14.43       14.52      7.45 o 
   4  -1  14        0.44       -4.73      6.67 o 
   5  -1  14       20.17       19.10      9.87 o 
   6  -1  14       24.79       35.02     24.41 o 
   7  -1  14       56.00       69.88     13.59 o 
  -1   0  14        1.05       33.40     17.97 o 
   0   0  14      106.96      120.93     15.09 o 
   1   0  14       70.22       74.99     13.58 o 
   2   0  14       68.60       77.24     12.13 o 
   3   0  14       11.07       20.71      6.97 o 
   4   0  14        0.01       -0.71      7.17 o 
   5   0  14       16.45       19.81     16.21 o 
   6   0  14       32.59       43.81     10.14 o 
   7   0  14       43.52       30.36     11.76 o 
  -1   1  14       24.62       13.38     12.14 o 
   0   1  14       77.67      102.80     23.36 o 
   1   1  14       89.61       97.35     14.09 o 
   2   1  14       18.18       15.65      8.22 o 
   3   1  14       77.24       73.67     10.99 o 
   4   1  14       47.02       46.65      7.46 o 
   5   1  14        4.42       30.85    106.33 o 
   6   1  14       18.00       12.13      7.58 o 
   7   1  14       23.92       40.51     18.48 o 
   8   1  14        0.17        5.67     11.33 o 
  -1   2  14       17.70       19.28     16.13 o 
   0   2  14       10.87       10.37     11.38 o 
   1   2  14       34.02       47.49     12.28 o 
   2   2  14      149.99      190.15     17.07 o 
   3   2  14       19.43       10.30      7.72 o 
   4   2  14       13.63        3.45      9.91 o 
   5   2  14       67.51       58.81      8.08 o 
   6   2  14        0.02        0.00     13.65 o 
   7   2  14        0.66       28.64     19.82 o 
   8   2  14      194.44      184.53     25.08 o 
   9   2  14        0.91      -17.34     17.34 o 
   0   3  14       12.16       30.45     16.23 o 
   1   3  14       33.99       37.58      9.69 o 
   2   3  14       16.15       20.45      8.25 o 
   3   3  14        0.26       -2.04     12.46 o 
   4   3  14       30.34       25.88      8.60 o 
   5   3  14       64.07       69.79      8.23 o 
   6   3  14       55.59       46.92     11.37 o 
   7   3  14       18.33        9.66     10.53 o 
   8   3  14       25.10       41.28     21.53 o 
   9   3  14       10.64       11.80     12.68 o 
   0   4  14        0.39       24.34     15.86 o 
   1   4  14       32.76       29.17     11.61 o 
   2   4  14       54.97       28.80      9.90 o 
   3   4  14        0.63        1.83     12.09 o 
   4   4  14       21.95       15.35      9.41 o 
   5   4  14       25.29       41.04     14.86 o 
   6   4  14       11.58        6.64     14.30 o 
   7   4  14       26.98       25.69     14.39 o 
   8   4  14       29.93       21.03     10.93 o 
   9   4  14        4.27        7.88     12.27 o 
   1   5  14        8.27       10.97     11.37 o 
   2   5  14        4.32       13.64     17.07 o 
   3   5  14       14.87       42.87     11.84 o 
   4   5  14      279.05      254.89     56.20 o 
   5   5  14       41.73       32.80     11.37 o 
   6   5  14       14.39       37.91     19.26 o 
   7   5  14       13.37       22.26      8.19 o 
   8   5  14       46.73       70.18     17.34 o 
   9   5  14       33.69       32.69     17.87 o 
   2   6  14       79.33       87.82     18.41 o 
   3   6  14       54.00       44.87     16.63 o 
   4   6  14        6.94       -1.19      9.77 o 
   5   6  14       70.56       58.08     17.03 o 
   6   6  14       25.01       21.46     14.45 o 
   7   6  14      245.94      294.10     21.86 o 
   8   6  14        8.30       34.54     16.20 o 
   9   6  14       10.35      104.62     48.22 o 
   3   7  14        4.69       13.48     11.43 o 
   4   7  14      113.74      149.56     22.94 o 
   5   7  14      154.45      190.67     25.69 o 
   6   7  14       11.08        4.39     13.58 o 
   7   7  14        0.49       17.50     13.58 o 
   8   7  14       21.99       36.53     17.50 o 
   5   8  14       70.19       42.62     16.80 o 
   6   8  14        5.07       15.29     14.42 o 
   7   8  14        0.76       14.02     14.02 o 
   3  -2  15       14.84       23.82     20.39 o 
   4  -2  15        6.44      -17.74     17.74 o 
   2  -1  15       75.34      110.42     23.07 o 
   3  -1  15       35.28       17.53      8.21 o 
   4  -1  15       24.02       27.23     11.77 o 
   5  -1  15       32.07       39.74     11.79 o 
   1   0  15       10.82       28.50     17.27 o 
   2   0  15        0.77       -4.36      9.99 o 
   3   0  15       74.48       76.13     12.61 o 
   4   0  15       60.93       59.51     14.90 o 
   5   0  15       18.43       24.81     13.75 o 
   6   0  15        0.06        0.64     11.90 o 
   1   1  15       13.03       41.28     18.71 o 
   2   1  15        1.04      -11.23     15.56 o 
   3   1  15       22.83       17.11     11.07 o 
   4   1  15      101.00      102.09     11.92 o 
   5   1  15        1.60        3.43      9.01 o 
   6   1  15       55.02       45.43     12.79 o 
   7   1  15       15.20      -14.92     14.92 o 
   1   2  15       10.92       43.83     19.21 o 
   2   2  15        0.01      -11.54     15.79 o 
   3   2  15       28.15       42.86     18.61 o 
   4   2  15       63.63       73.01     16.72 o 
   5   2  15       18.69       33.34     10.94 o 
   6   2  15        3.16       -7.07     11.57 o 
   7   2  15       78.76       63.50     12.04 o 
   2   3  15       35.20       34.51     14.32 o 
   3   3  15       87.87       77.83     15.06 o 
   4   3  15        1.43      -15.19     15.19 o 
   5   3  15        4.00        8.62      8.15 o 
   6   3  15        3.40        3.98      8.96 o 
   7   3  15        0.05        4.80     15.29 o 
   8   3  15      146.27      172.19     25.42 o 
   2   4  15        0.67       -6.61     11.57 o 
   3   4  15        2.97      -11.90     15.76 o 
   4   4  15       11.05       12.14     15.59 o 
   5   4  15        3.30      -14.79     14.79 o 
   6   4  15      117.60      133.43     15.75 o 
   7   4  15       24.08       25.59     16.46 o 
   8   4  15       13.42        7.38     16.53 o 
   3   5  15        0.63      -15.53     15.53 o 
   4   5  15       27.65       24.55     18.07 o 
   5   5  15       78.40       65.32     18.74 o 
   6   5  15        2.53       10.03     10.46 o 
   7   5  15       19.15        3.63     13.35 o 
   4   6  15       48.16       53.28     19.62 o 
   5   6  15        1.39        6.94     15.63 o 
   6   6  15        1.47      -11.37     11.37 o 
                                                 
